# Supplementary material for: Poly[[[[1-ethyl-6,8-difluoro-7-(3-methyl­piperazin-1-yl)-4-oxo-1,4-dihydro­quinoline-3-carboxyl­ato]cadmium]-μ-benzene-1,4-dicarboxyl­ato] trihydrate]
Source: Acta Crystallogr Sect E Struct Rep Online. 2010 Oct 31;66(Pt 11):m1490–1. doi: 10.1107/S160053681004328X (PMC3009166; doi:10.1107/S160053681004328X)
Supplement: Supplementary file 1 [file e-66-m1490-sup1.cif]

##############################################################################
###                                                                        ###
###        Electronic paper (Acta Crystallographica Section E)             ###
###                                                                        ###
##############################################################################
#                                                                            #
# This CIF contains the data in a paper accepted for publication in Acta     #
# Crystallographica Section E. It conforms to the requirements of Notes      #
# for Authors for Section E, and has been peer reviewed under the auspices   #
# of the IUCr Commission on Journals.                                        #
#                                                                            #
# Full details of the Crystallographic Information File format               #
# are given in the paper "The Crystallographic Information File (CIF):       #
# a New Standard Archive File for Crystallography" by S. R. Hall, F. H.      #
# Allen and I. D. Brown [Acta Cryst. (1991), A47, 655-685].                  #
#                                                                            #
# The current version of the core CIF dictionary is obtainable from          #
# ftp://ftp.iucr.org/pub/cif_core.dic. The current version number is 2.4.    #
#                                                                            #
# Software is freely available for graphical display of the structure(s) in  #
# this CIF.  For information consult the CIF home page http://www.iucr.org/  #
# cif/home.html                                                              #
#                                                                            #
# This file may be used for bona fide research purposes within the           #
# scientific community so long as proper attribution is given to the journal # 
# article from which it was obtained.                                        #
#                                                                            #
##############################################################################
                                             
data_I
_audit_creation_method     SHELXL97
_chemical_name_systematic
;
Poly[[[[1-ethyl-6,8-difluoro-7-(3-methylpiperazin-1-yl)-4-oxo-1,4-
dihydroquinoline-3-carboxylato]cadmium(II)]-\m-benzene-1,4-dicarboxylato]
trihydrate]
;
_chemical_name_common     ?
_chemical_formula_moiety     'C25 H22 Cd F2 N3 O7, 3(H2 O)'
_chemical_formula_sum     'C25 H28 Cd F2 N3 O10'
_chemical_formula_iupac     '[Cd (C17 H18 F2 N3 O3) (C8 H4 O4)], 3H2 O'
_chemical_formula_weight     680.90
_chemical_melting_point     ?
_symmetry_cell_setting     triclinic
_symmetry_space_group_name_H-M     'P -1'
_symmetry_space_group_name_Hall     '-P 1'
loop_
    _symmetry_equiv_pos_as_xyz
    'x, y, z'
    '-x, -y, -z'
_cell_length_a     9.7924(7)
_cell_length_b     11.9788(8)
_cell_length_c     13.3981(9)
_cell_angle_alpha     114.1380(10)
_cell_angle_beta     103.4300(10)
_cell_angle_gamma     100.2950(10)
_cell_volume     1327.00(16)
_cell_formula_units_Z     2
_cell_measurement_reflns_used     6498
_cell_measurement_theta_min     1.77
_cell_measurement_theta_max     25.01
_cell_measurement_temperature     295(2)
_exptl_crystal_description     prism
_exptl_crystal_colour     colourless
_exptl_crystal_size_max     0.32
_exptl_crystal_size_mid     0.24
_exptl_crystal_size_min     0.18
_exptl_crystal_density_diffrn     1.704
_exptl_crystal_density_meas     ?
_exptl_crystal_density_method     'not measured'
_exptl_crystal_F_000     690
_exptl_absorpt_coefficient_mu     0.900
_exptl_absorpt_correction_type     multi-scan
_exptl_absorpt_process_details     '(SADABS; Bruker, 2001)'
_exptl_absorpt_correction_T_min     0.762
_exptl_absorpt_correction_T_max     0.855
_exptl_special_details
;
;
_diffrn_ambient_temperature     295(2)
_diffrn_radiation_type     MoK\a
_diffrn_radiation_wavelength     0.71073
_diffrn_radiation_source     'fine-focus sealed tube'
_diffrn_radiation_monochromator     graphite
_diffrn_measurement_device_type     'Bruker SMART CCD'
_diffrn_measurement_method     \w
_diffrn_detector_area_resol_mean     ?
_diffrn_reflns_number     6581
_diffrn_reflns_av_R_equivalents     0.0135
_diffrn_reflns_av_sigmaI/netI     0.0296
_diffrn_reflns_theta_min     1.77
_diffrn_reflns_theta_max     25.01
_diffrn_reflns_theta_full     25.01
_diffrn_measured_fraction_theta_max     0.989
_diffrn_measured_fraction_theta_full     0.989
_diffrn_reflns_limit_h_min     -11
_diffrn_reflns_limit_h_max     11
_diffrn_reflns_limit_k_min     -14
_diffrn_reflns_limit_k_max     13
_diffrn_reflns_limit_l_min     -15
_diffrn_reflns_limit_l_max     15
_diffrn_standards_number     ?
_diffrn_standards_interval_count     ?
_diffrn_standards_interval_time     ?
_diffrn_standards_decay_%     ?
_refine_special_details
;
Refinement of <i>F</i>^2^ against ALL reflections. The weighted <i>R</i>-factor
<i>wR</i> and goodness of fit <i>S</i> are based on <i>F</i>^2^, conventional
<i>R</i>-factors <i>R</i> are based on <i>F</i>, with <i>F</i> set to zero for
negative <i>F</i>^2^. The threshold expression of <i>F</i>^2^ >
\s(<i>F</i>^2^) is used only for calculating <i>R</i>-factors(gt) <i>etc</i>.
and is not relevant to the choice of reflections for refinement.
<i>R</i>-factors based on <i>F</i>^2^ are statistically about twice as large
as those based on <i>F</i>, and <i>R</i>- factors based on ALL data will be
even larger.
;
_reflns_number_total     4624
_reflns_number_gt     4108
_reflns_threshold_expression     I>2\s(I)
_refine_ls_structure_factor_coef     Fsqd
_refine_ls_matrix_type     full
_refine_ls_R_factor_all     0.0513
_refine_ls_R_factor_gt     0.0439
_refine_ls_wR_factor_gt     0.1247
_refine_ls_wR_factor_ref     0.1351
_refine_ls_goodness_of_fit_ref     1.106
_refine_ls_restrained_S_all     1.106
_refine_ls_number_reflns     4624
_refine_ls_number_parameters     372
_refine_ls_number_restraints     0
_refine_ls_hydrogen_treatment     constr
_refine_ls_weighting_scheme     calc
_refine_ls_weighting_details
       'calc w = 1/[\s^2^(Fo^2^)+(0.0770P)^2^+3.3034P] where P=(Fo^2^+2Fc^2^)/3'
_atom_sites_solution_hydrogens     geom
_atom_sites_solution_primary     direct
_atom_sites_solution_secondary     difmap
_refine_ls_shift/su_max     0.001
_refine_ls_shift/su_mean     0.000
_refine_diff_density_max     1.756
_refine_diff_density_min     -0.813
_refine_ls_extinction_method     none
_refine_ls_extinction_coef     ?
loop_
    _atom_type_symbol
    _atom_type_description
    _atom_type_scat_dispersion_real
    _atom_type_scat_dispersion_imag
    _atom_type_scat_source
    'C' 'C' 0.0033 0.0016
                         'International Tables Vol C Tables 4.2.6.8 and 6.1.1.4'
    'H' 'H' 0.0000 0.0000
                         'International Tables Vol C Tables 4.2.6.8 and 6.1.1.4'
    'N' 'N' 0.0061 0.0033
                         'International Tables Vol C Tables 4.2.6.8 and 6.1.1.4'
    'O' 'O' 0.0106 0.0060
                         'International Tables Vol C Tables 4.2.6.8 and 6.1.1.4'
    'F' 'F' 0.0171 0.0103
                         'International Tables Vol C Tables 4.2.6.8 and 6.1.1.4'
    'Cd' 'Cd' -0.8075 1.2024
                         'International Tables Vol C Tables 4.2.6.8 and 6.1.1.4'
_computing_data_collection     'APEX2 (Bruker, 2004)'
_computing_cell_refinement     'SAINT-Plus (Bruker, 2001)'
_computing_data_reduction     'SAINT-Plus (Bruker, 2001)'
_computing_structure_solution     'SHELXS97 (Sheldrick, 2008)'
_computing_structure_refinement     'SHELXL97 (Sheldrick, 2008)'
_computing_molecular_graphics     'SHELXTL (Sheldrick, 2008)'
_computing_publication_material     'SHELXTL (Sheldrick, 2008)'
loop_
    _atom_site_type_symbol
    _atom_site_label
    _atom_site_fract_x
    _atom_site_fract_y
    _atom_site_fract_z
    _atom_site_U_iso_or_equiv
    _atom_site_adp_type
    _atom_site_calc_flag
    _atom_site_refinement_flags
    _atom_site_occupancy
    _atom_site_disorder_assembly
    _atom_site_disorder_group
    Cd Cd1 0.60296(4) 0.51272(3) 0.66873(3) 0.02772(15) Uani d . 1 . .
    F F1 0.7760(5) 0.0511(4) 0.2452(3) 0.0572(10) Uani d . 1 . .
    F F2 0.7085(5) -0.1943(3) 0.4378(3) 0.0528(9) Uani d . 1 . .
    N N1 0.6840(5) 0.0195(4) 0.6257(4) 0.0319(9) Uani d . 1 . .
    N N2 0.7709(6) -0.1778(5) 0.2569(4) 0.0469(12) Uani d . 1 . .
    N N3 0.7833(7) -0.4099(5) 0.0884(5) 0.0608(16) Uani d . 1 . .
    H H3A 0.8174 -0.4574 0.0387 0.073 Uiso calc R 1 . .
    O O1 0.5949(5) 0.4247(4) 0.7917(3) 0.0419(9) Uani d . 1 . .
    O O2 0.6845(5) 0.3373(4) 0.8987(3) 0.0499(11) Uani d . 1 . .
    O O3 0.6497(5) 0.3294(3) 0.5729(3) 0.0384(9) Uani d . 1 . .
    O O4 0.8541(4) 0.6499(4) 0.8163(4) 0.0457(10) Uani d . 1 . .
    O O5 0.6668(4) 0.7265(4) 0.8070(4) 0.0501(11) Uani d . 1 . .
    O O6 0.3731(4) 0.5173(4) 0.6448(4) 0.0480(10) Uani d . 1 . .
    O O7 0.3361(4) 0.4186(4) 0.4565(3) 0.0381(9) Uani d . 1 . .
    O O8 1.0201(6) -0.3309(6) 0.0299(5) 0.0805(17) Uani d . 1 . .
    H H8A 1.1082 -0.3335 0.0399 0.121 Uiso d R 1 . .
    H H8B 0.9839 -0.3370 -0.0370 0.121 Uiso d R 1 . .
    O O9 0.4490(9) -0.1577(9) 0.8478(8) 0.147(4) Uani d . 1 . .
    H H9A 0.5155 -0.1934 0.8367 0.220 Uiso d R 1 . .
    H H9B 0.4402 -0.1481 0.9123 0.220 Uiso d R 1 . .
    O O10 0.5836(11) 0.1231(9) 0.9489(9) 0.142(3) Uani d . 1 . .
    H H5O 0.6181 0.1897 0.9428 0.213 Uiso d R 1 . .
    H H6O 0.5537 0.0588 0.8811 0.213 Uiso d R 1 . .
    C C1 0.6442(6) 0.3397(5) 0.8035(4) 0.0346(12) Uani d . 1 . .
    C C2 0.6576(6) 0.2330(5) 0.6991(4) 0.0303(11) Uani d . 1 . .
    C C3 0.6622(6) 0.2386(5) 0.5956(4) 0.0302(11) Uani d . 1 . .
    C C4 0.6902(6) 0.1292(5) 0.5103(4) 0.0294(10) Uani d . 1 . .
    C C5 0.7112(6) 0.1352(5) 0.4121(5) 0.0360(12) Uani d . 1 . .
    H H5 0.7033 0.2059 0.4011 0.043 Uiso calc R 1 . .
    C C6 0.7428(7) 0.0384(6) 0.3335(5) 0.0396(13) Uani d . 1 . .
    C C7 0.7459(6) -0.0757(5) 0.3398(4) 0.0363(12) Uani d . 1 . .
    C C8 0.7193(6) -0.0807(5) 0.4357(4) 0.0344(12) Uani d . 1 . .
    C C9 0.6984(6) 0.0206(5) 0.5248(4) 0.0298(10) Uani d . 1 . .
    C C10 0.6692(6) 0.1241(5) 0.7075(4) 0.0324(11) Uani d . 1 . .
    H H10 0.6666 0.1227 0.7760 0.039 Uiso calc R 1 . .
    C C11 0.7087(7) -0.0836(5) 0.6569(5) 0.0432(14) Uani d . 1 . .
    H H11A 0.6522 -0.1672 0.5909 0.052 Uiso calc R 1 . .
    H H11B 0.6741 -0.0756 0.7210 0.052 Uiso calc R 1 . .
    C C12 0.8695(7) -0.0743(6) 0.6911(6) 0.0514(16) Uani d . 1 . .
    H H12A 0.9038 -0.0823 0.6276 0.077 Uiso calc R 1 . .
    H H12B 0.8822 -0.1420 0.7096 0.077 Uiso calc R 1 . .
    H H12C 0.9252 0.0075 0.7578 0.077 Uiso calc R 1 . .
    C C13 0.7198(10) -0.2110(8) 0.1326(5) 0.075(3) Uani d . 1 . .
    H H13A 0.6421 -0.1739 0.1176 0.090 Uiso calc R 1 . .
    H H13B 0.8009 -0.1747 0.1139 0.090 Uiso calc R 1 . .
    C C14 0.6651(10) -0.3490(8) 0.0593(6) 0.077(2) Uani d . 1 . .
    H H14A 0.6393 -0.3686 -0.0218 0.092 Uiso calc R 1 . .
    H H14B 0.5769 -0.3844 0.0712 0.092 Uiso calc R 1 . .
    C C15 0.8317(11) -0.3763(7) 0.2137(7) 0.072(2) Uani d . 1 . .
    H H15 0.7487 -0.4155 0.2302 0.086 Uiso calc R 1 . .
    C C16 0.8786(9) -0.2384(7) 0.2861(6) 0.065(2) Uani d . 1 . .
    H H16A 0.9699 -0.2010 0.2789 0.078 Uiso calc R 1 . .
    H H16B 0.8990 -0.2196 0.3666 0.078 Uiso calc R 1 . .
    C C17 0.9593(11) -0.4326(8) 0.2388(8) 0.076(3) Uani d . 1 . .
    H H17A 1.0309 -0.4109 0.2061 0.113 Uiso calc R 1 . .
    H H17B 0.9204 -0.5244 0.2044 0.113 Uiso calc R 1 . .
    H H17C 1.0053 -0.3972 0.3213 0.113 Uiso calc R 1 . .
    C C18 0.8017(6) 0.7408(5) 0.8452(4) 0.0354(12) Uani d . 1 . .
    C C19 0.9057(6) 0.8760(5) 0.9286(4) 0.0316(11) Uani d . 1 . .
    C C20 0.8504(6) 0.9742(5) 0.9815(5) 0.0378(12) Uani d . 1 . .
    H H20 0.7497 0.9570 0.9688 0.045 Uiso calc R 1 . .
    C C21 0.9451(6) 1.0990(5) 1.0537(5) 0.0368(12) Uani d . 1 . .
    H H21 0.9081 1.1652 1.0898 0.044 Uiso calc R 1 . .
    C C22 0.2939(5) 0.4741(5) 0.5409(5) 0.0325(11) Uani d . 1 . .
    C C23 0.1424(5) 0.4880(5) 0.5192(4) 0.0282(10) Uani d . 1 . .
    C C24 0.1114(6) 0.5848(5) 0.6051(5) 0.0343(11) Uani d . 1 . .
    H H24 0.1860 0.6422 0.6753 0.041 Uiso calc R 1 . .
    C C25 -0.0300(5) 0.5958(5) 0.5861(5) 0.0332(11) Uani d . 1 . .
    H H25 -0.0498 0.6596 0.6442 0.040 Uiso calc R 1 . .
loop_
    _atom_site_aniso_label
    _atom_site_aniso_U_11
    _atom_site_aniso_U_22
    _atom_site_aniso_U_33
    _atom_site_aniso_U_12
    _atom_site_aniso_U_13
    _atom_site_aniso_U_23
    Cd1 0.0276(2) 0.0200(2) 0.0276(2) 0.00944(14) 0.00617(15) 0.00477(15)
    F1 0.098(3) 0.053(2) 0.045(2) 0.041(2) 0.045(2) 0.0264(18)
    F2 0.089(3) 0.0242(16) 0.0424(19) 0.0259(17) 0.0203(18) 0.0111(15)
    N1 0.041(2) 0.025(2) 0.029(2) 0.0112(18) 0.0114(19) 0.0126(18)
    N2 0.069(3) 0.038(3) 0.029(2) 0.032(3) 0.015(2) 0.006(2)
    N3 0.093(5) 0.036(3) 0.052(3) 0.032(3) 0.040(3) 0.005(3)
    O1 0.062(3) 0.035(2) 0.035(2) 0.0243(19) 0.0226(19) 0.0142(17)
    O2 0.077(3) 0.047(2) 0.025(2) 0.030(2) 0.017(2) 0.0125(18)
    O3 0.063(3) 0.0288(19) 0.035(2) 0.0267(18) 0.0252(19) 0.0163(17)
    O4 0.047(2) 0.0251(19) 0.044(2) 0.0065(17) 0.0060(19) 0.0040(17)
    O5 0.035(2) 0.030(2) 0.052(3) 0.0015(17) -0.0012(19) 0.0012(19)
    O6 0.031(2) 0.063(3) 0.044(2) 0.0183(19) 0.0057(18) 0.022(2)
    O7 0.036(2) 0.038(2) 0.052(2) 0.0202(17) 0.0229(18) 0.0239(19)
    O8 0.065(3) 0.116(5) 0.087(4) 0.031(3) 0.023(3) 0.072(4)
    O9 0.108(6) 0.150(8) 0.122(7) 0.065(6) 0.011(5) 0.014(6)
    O10 0.150(8) 0.133(8) 0.190(10) 0.070(6) 0.079(7) 0.095(8)
    C1 0.041(3) 0.027(3) 0.030(3) 0.011(2) 0.013(2) 0.007(2)
    C2 0.035(3) 0.027(3) 0.024(2) 0.011(2) 0.009(2) 0.006(2)
    C3 0.035(3) 0.023(2) 0.028(3) 0.012(2) 0.010(2) 0.007(2)
    C4 0.036(3) 0.022(2) 0.026(2) 0.012(2) 0.009(2) 0.006(2)
    C5 0.052(3) 0.029(3) 0.036(3) 0.022(2) 0.021(3) 0.017(2)
    C6 0.055(3) 0.041(3) 0.028(3) 0.023(3) 0.020(2) 0.014(2)
    C7 0.046(3) 0.028(3) 0.024(3) 0.018(2) 0.006(2) 0.002(2)
    C8 0.046(3) 0.020(2) 0.030(3) 0.015(2) 0.008(2) 0.007(2)
    C9 0.036(3) 0.023(2) 0.026(2) 0.011(2) 0.007(2) 0.009(2)
    C10 0.044(3) 0.025(3) 0.023(2) 0.011(2) 0.010(2) 0.008(2)
    C11 0.072(4) 0.026(3) 0.039(3) 0.019(3) 0.020(3) 0.019(2)
    C12 0.064(4) 0.047(4) 0.050(4) 0.029(3) 0.014(3) 0.028(3)
    C13 0.100(6) 0.076(5) 0.027(3) 0.057(5) 0.005(3) 0.002(3)
    C14 0.101(6) 0.071(5) 0.045(4) 0.048(5) 0.023(4) 0.008(4)
    C15 0.109(7) 0.055(4) 0.081(5) 0.047(5) 0.057(5) 0.037(4)
    C16 0.084(5) 0.058(4) 0.040(3) 0.050(4) 0.008(3) 0.005(3)
    C17 0.127(7) 0.062(5) 0.089(6) 0.069(5) 0.069(6) 0.049(5)
    C18 0.043(3) 0.028(3) 0.025(3) 0.004(2) 0.008(2) 0.008(2)
    C19 0.036(3) 0.026(3) 0.022(2) 0.003(2) 0.003(2) 0.007(2)
    C20 0.032(3) 0.032(3) 0.035(3) 0.003(2) 0.005(2) 0.009(2)
    C21 0.041(3) 0.026(3) 0.032(3) 0.010(2) 0.009(2) 0.006(2)
    C22 0.027(3) 0.029(3) 0.043(3) 0.007(2) 0.008(2) 0.021(2)
    C23 0.025(2) 0.029(2) 0.034(3) 0.010(2) 0.011(2) 0.016(2)
    C24 0.027(3) 0.034(3) 0.031(3) 0.005(2) 0.006(2) 0.009(2)
    C25 0.029(3) 0.032(3) 0.033(3) 0.013(2) 0.011(2) 0.010(2)
_geom_special_details
;
All e.s.d.'s (except the e.s.d. in the dihedral angle between two l.s. planes)
are estimated using the full covariance matrix. The cell e.s.d.'s are taken
into account individually in the estimation of e.s.d.'s in distances, angles
and torsion angles; correlations between e.s.d.'s in cell parameters are only
used when they are defined by crystal symmetry. An approximate (isotropic)
treatment of cell e.s.d.'s is used for estimating e.s.d.'s involving l.s.
planes.
;
loop_
    _geom_bond_atom_site_label_1
    _geom_bond_atom_site_label_2
    _geom_bond_site_symmetry_2
    _geom_bond_distance
    _geom_bond_publ_flag
    Cd1 O6 . 2.213(4) y
    Cd1 O3 . 2.238(3) y
    Cd1 O7 2_666 2.295(4) y
    Cd1 O1 . 2.299(4) y
    Cd1 O5 . 2.322(4) y
    Cd1 O4 . 2.510(4) y
    F1 C6 . 1.356(6) ?
    F2 C8 . 1.358(6) ?
    N1 C10 . 1.345(6) ?
    N1 C9 . 1.397(7) ?
    N1 C11 . 1.496(6) ?
    N2 C7 . 1.383(7) ?
    N2 C16 . 1.451(8) ?
    N2 C13 . 1.477(8) ?
    N3 C15 . 1.489(10) ?
    N3 C14 . 1.534(10) ?
    N3 H3A . 0.8600 ?
    O1 C1 . 1.251(6) ?
    O2 C1 . 1.258(7) ?
    O3 C3 . 1.261(6) ?
    O4 C18 . 1.243(7) ?
    O5 C18 . 1.253(7) ?
    O6 C22 . 1.255(7) ?
    O7 C22 . 1.261(6) ?
    O7 Cd1 2_666 2.295(4) ?
    O8 H8A . 0.8500 ?
    O8 H8B . 0.8501 ?
    O9 H9A . 0.8501 ?
    O9 H9B . 0.8500 ?
    O10 H5O . 0.8523 ?
    O10 H6O . 0.8530 ?
    C1 C2 . 1.513(7) ?
    C2 C10 . 1.377(7) ?
    C2 C3 . 1.427(7) ?
    C3 C4 . 1.466(7) ?
    C4 C9 . 1.405(7) ?
    C4 C5 . 1.406(7) ?
    C5 C6 . 1.353(7) ?
    C5 H5 . 0.9300 ?
    C6 C7 . 1.408(8) ?
    C7 C8 . 1.391(8) ?
    C8 C9 . 1.398(7) ?
    C10 H10 . 0.9300 ?
    C11 C12 . 1.504(9) ?
    C11 H11A . 0.9700 ?
    C11 H11B . 0.9700 ?
    C12 H12A . 0.9600 ?
    C12 H12B . 0.9600 ?
    C12 H12C . 0.9600 ?
    C13 C14 . 1.447(11) ?
    C13 H13A . 0.9700 ?
    C13 H13B . 0.9700 ?
    C14 H14A . 0.9700 ?
    C14 H14B . 0.9700 ?
    C15 C16 . 1.447(10) ?
    C15 C17 . 1.555(11) ?
    C15 H15 . 0.9800 ?
    C16 H16A . 0.9700 ?
    C16 H16B . 0.9700 ?
    C17 H17A . 0.9600 ?
    C17 H17B . 0.9600 ?
    C17 H17C . 0.9600 ?
    C18 C19 . 1.520(7) ?
    C19 C20 . 1.380(8) ?
    C19 C21 2_777 1.380(8) ?
    C20 C21 . 1.391(8) ?
    C20 H20 . 0.9300 ?
    C21 C19 2_777 1.380(8) ?
    C21 H21 . 0.9300 ?
    C22 C23 . 1.497(7) ?
    C23 C25 2_566 1.391(7) ?
    C23 C24 . 1.399(7) ?
    C24 C25 . 1.389(7) ?
    C24 H24 . 0.9300 ?
    C25 C23 2_566 1.391(7) ?
    C25 H25 . 0.9300 ?
loop_
    _geom_angle_atom_site_label_1
    _geom_angle_atom_site_label_2
    _geom_angle_atom_site_label_3
    _geom_angle_site_symmetry_1
    _geom_angle_site_symmetry_3
    _geom_angle
    _geom_angle_publ_flag
    O6 Cd1 O3 . . 120.64(16) ?
    O6 Cd1 O7 . 2_666 102.79(15) ?
    O3 Cd1 O7 . 2_666 89.23(13) ?
    O6 Cd1 O1 . . 91.71(16) ?
    O3 Cd1 O1 . . 79.38(13) ?
    O7 Cd1 O1 2_666 . 164.82(13) ?
    O6 Cd1 O5 . . 84.71(16) ?
    O3 Cd1 O5 . . 154.35(15) ?
    O7 Cd1 O5 2_666 . 88.65(16) ?
    O1 Cd1 O5 . . 97.27(15) ?
    O6 Cd1 O4 . . 136.90(15) ?
    O3 Cd1 O4 . . 100.57(14) ?
    O7 Cd1 O4 2_666 . 88.88(14) ?
    O1 Cd1 O4 . . 83.45(15) ?
    O5 Cd1 O4 . . 53.83(14) ?
    C10 N1 C9 . . 119.0(4) ?
    C10 N1 C11 . . 117.2(4) ?
    C9 N1 C11 . . 123.0(4) ?
    C7 N2 C16 . . 122.9(5) ?
    C7 N2 C13 . . 121.7(5) ?
    C16 N2 C13 . . 113.6(5) ?
    C15 N3 C14 . . 111.3(5) ?
    C15 N3 H3A . . 124.3 ?
    C14 N3 H3A . . 124.3 ?
    C1 O1 Cd1 . . 132.5(3) ?
    C3 O3 Cd1 . . 132.3(3) ?
    C18 O4 Cd1 . . 87.0(3) ?
    C18 O5 Cd1 . . 95.5(3) ?
    C22 O6 Cd1 . . 114.2(4) ?
    C22 O7 Cd1 . 2_666 129.7(3) ?
    H8A O8 H8B . . 108.7 ?
    H9A O9 H9B . . 108.4 ?
    H5O O10 H6O . . 107.2 ?
    O1 C1 O2 . . 123.6(5) ?
    O1 C1 C2 . . 119.5(5) ?
    O2 C1 C2 . . 117.0(5) ?
    C10 C2 C3 . . 118.5(4) ?
    C10 C2 C1 . . 116.5(4) ?
    C3 C2 C1 . . 125.0(5) ?
    O3 C3 C2 . . 126.5(4) ?
    O3 C3 C4 . . 117.8(4) ?
    C2 C3 C4 . . 115.6(4) ?
    C9 C4 C5 . . 119.6(4) ?
    C9 C4 C3 . . 122.0(5) ?
    C5 C4 C3 . . 118.3(4) ?
    C6 C5 C4 . . 120.1(5) ?
    C6 C5 H5 . . 119.9 ?
    C4 C5 H5 . . 119.9 ?
    C5 C6 F1 . . 119.3(5) ?
    C5 C6 C7 . . 123.1(5) ?
    F1 C6 C7 . . 117.6(5) ?
    N2 C7 C8 . . 121.2(5) ?
    N2 C7 C6 . . 123.6(5) ?
    C8 C7 C6 . . 115.2(5) ?
    F2 C8 C7 . . 116.0(4) ?
    F2 C8 C9 . . 119.7(5) ?
    C7 C8 C9 . . 124.2(5) ?
    N1 C9 C8 . . 124.1(5) ?
    N1 C9 C4 . . 118.6(4) ?
    C8 C9 C4 . . 117.3(5) ?
    N1 C10 C2 . . 125.9(5) ?
    N1 C10 H10 . . 117.0 ?
    C2 C10 H10 . . 117.0 ?
    N1 C11 C12 . . 111.1(5) ?
    N1 C11 H11A . . 109.4 ?
    C12 C11 H11A . . 109.4 ?
    N1 C11 H11B . . 109.4 ?
    C12 C11 H11B . . 109.4 ?
    H11A C11 H11B . . 108.0 ?
    C11 C12 H12A . . 109.5 ?
    C11 C12 H12B . . 109.5 ?
    H12A C12 H12B . . 109.5 ?
    C11 C12 H12C . . 109.5 ?
    H12A C12 H12C . . 109.5 ?
    H12B C12 H12C . . 109.5 ?
    C14 C13 N2 . . 111.1(7) ?
    C14 C13 H13A . . 109.4 ?
    N2 C13 H13A . . 109.4 ?
    C14 C13 H13B . . 109.4 ?
    N2 C13 H13B . . 109.4 ?
    H13A C13 H13B . . 108.0 ?
    C13 C14 N3 . . 109.9(7) ?
    C13 C14 H14A . . 109.7 ?
    N3 C14 H14A . . 109.7 ?
    C13 C14 H14B . . 109.7 ?
    N3 C14 H14B . . 109.7 ?
    H14A C14 H14B . . 108.2 ?
    C16 C15 N3 . . 110.6(6) ?
    C16 C15 C17 . . 110.9(8) ?
    N3 C15 C17 . . 108.5(6) ?
    C16 C15 H15 . . 108.9 ?
    N3 C15 H15 . . 108.9 ?
    C17 C15 H15 . . 108.9 ?
    C15 C16 N2 . . 113.7(6) ?
    C15 C16 H16A . . 108.8 ?
    N2 C16 H16A . . 108.8 ?
    C15 C16 H16B . . 108.8 ?
    N2 C16 H16B . . 108.8 ?
    H16A C16 H16B . . 107.7 ?
    C15 C17 H17A . . 109.5 ?
    C15 C17 H17B . . 109.5 ?
    H17A C17 H17B . . 109.5 ?
    C15 C17 H17C . . 109.5 ?
    H17A C17 H17C . . 109.5 ?
    H17B C17 H17C . . 109.5 ?
    O4 C18 O5 . . 123.0(5) ?
    O4 C18 C19 . . 118.8(5) ?
    O5 C18 C19 . . 118.2(5) ?
    O4 C18 Cd1 . . 66.0(3) ?
    O5 C18 Cd1 . . 57.4(3) ?
    C19 C18 Cd1 . . 170.3(4) ?
    C20 C19 C21 . 2_777 120.3(5) ?
    C20 C19 C18 . . 120.2(5) ?
    C21 C19 C18 2_777 . 119.5(5) ?
    C19 C20 C21 . . 120.1(5) ?
    C19 C20 H20 . . 120.0 ?
    C21 C20 H20 . . 120.0 ?
    C19 C21 C20 2_777 . 119.6(5) ?
    C19 C21 H21 2_777 . 120.2 ?
    C20 C21 H21 . . 120.2 ?
    O6 C22 O7 . . 122.8(5) ?
    O6 C22 C23 . . 117.1(5) ?
    O7 C22 C23 . . 120.1(5) ?
    C25 C23 C24 2_566 . 119.0(5) ?
    C25 C23 C22 2_566 . 120.5(5) ?
    C24 C23 C22 . . 120.5(5) ?
    C25 C24 C23 . . 120.5(5) ?
    C25 C24 H24 . . 119.8 ?
    C23 C24 H24 . . 119.8 ?
    C24 C25 C23 . 2_566 120.5(5) ?
    C24 C25 H25 . . 119.7 ?
    C23 C25 H25 2_566 . 119.7 ?
loop_
    _geom_torsion_atom_site_label_1
    _geom_torsion_atom_site_label_2
    _geom_torsion_atom_site_label_3
    _geom_torsion_atom_site_label_4
    _geom_torsion_site_symmetry_1
    _geom_torsion_site_symmetry_2
    _geom_torsion_site_symmetry_3
    _geom_torsion_site_symmetry_4
    _geom_torsion
    _geom_torsion_publ_flag
    O6 Cd1 O1 C1 . . . . 140.3(5) ?
    O3 Cd1 O1 C1 . . . . 19.4(5) ?
    O7 Cd1 O1 C1 2_666 . . . -22.5(9) ?
    O5 Cd1 O1 C1 . . . . -134.8(5) ?
    O4 Cd1 O1 C1 . . . . -82.7(5) ?
    C18 Cd1 O1 C1 . . . . -108.1(5) ?
    O6 Cd1 O3 C3 . . . . -86.7(5) ?
    O7 Cd1 O3 C3 2_666 . . . 168.9(5) ?
    O1 Cd1 O3 C3 . . . . -1.0(5) ?
    O5 Cd1 O3 C3 . . . . 83.6(6) ?
    O4 Cd1 O3 C3 . . . . 80.2(5) ?
    C18 Cd1 O3 C3 . . . . 83.7(5) ?
    O6 Cd1 O4 C18 . . . . -22.9(4) ?
    O3 Cd1 O4 C18 . . . . 173.7(3) ?
    O7 Cd1 O4 C18 2_666 . . . 84.7(3) ?
    O1 Cd1 O4 C18 . . . . -108.4(3) ?
    O5 Cd1 O4 C18 . . . . -4.4(3) ?
    O6 Cd1 O5 C18 . . . . 171.8(4) ?
    O3 Cd1 O5 C18 . . . . 0.2(6) ?
    O7 Cd1 O5 C18 2_666 . . . -85.2(4) ?
    O1 Cd1 O5 C18 . . . . 80.8(4) ?
    O4 Cd1 O5 C18 . . . . 4.4(3) ?
    O3 Cd1 O6 C22 . . . . -54.1(4) ?
    O7 Cd1 O6 C22 2_666 . . . 42.7(4) ?
    O1 Cd1 O6 C22 . . . . -132.8(4) ?
    O5 Cd1 O6 C22 . . . . 130.1(4) ?
    O4 Cd1 O6 C22 . . . . 145.0(3) ?
    C18 Cd1 O6 C22 . . . . 134.0(4) ?
    Cd1 O1 C1 O2 . . . . 149.8(5) ?
    Cd1 O1 C1 C2 . . . . -30.0(8) ?
    O1 C1 C2 C10 . . . . -161.2(5) ?
    O2 C1 C2 C10 . . . . 18.9(7) ?
    O1 C1 C2 C3 . . . . 20.2(8) ?
    O2 C1 C2 C3 . . . . -159.6(5) ?
    Cd1 O3 C3 C2 . . . . -4.1(8) ?
    Cd1 O3 C3 C4 . . . . 178.5(3) ?
    C10 C2 C3 O3 . . . . 178.2(5) ?
    C1 C2 C3 O3 . . . . -3.2(9) ?
    C10 C2 C3 C4 . . . . -4.3(7) ?
    C1 C2 C3 C4 . . . . 174.2(5) ?
    O3 C3 C4 C9 . . . . -176.7(5) ?
    C2 C3 C4 C9 . . . . 5.6(7) ?
    O3 C3 C4 C5 . . . . 4.1(7) ?
    C2 C3 C4 C5 . . . . -173.5(5) ?
    C9 C4 C5 C6 . . . . -1.7(8) ?
    C3 C4 C5 C6 . . . . 177.5(5) ?
    C4 C5 C6 F1 . . . . -174.0(5) ?
    C4 C5 C6 C7 . . . . 4.7(9) ?
    C16 N2 C7 C8 . . . . -50.8(9) ?
    C13 N2 C7 C8 . . . . 145.6(7) ?
    C16 N2 C7 C6 . . . . 130.3(7) ?
    C13 N2 C7 C6 . . . . -33.4(10) ?
    C5 C6 C7 N2 . . . . 176.7(6) ?
    F1 C6 C7 N2 . . . . -4.5(9) ?
    C5 C6 C7 C8 . . . . -2.3(9) ?
    F1 C6 C7 C8 . . . . 176.5(5) ?
    N2 C7 C8 F2 . . . . -4.8(8) ?
    C6 C7 C8 F2 . . . . 174.2(5) ?
    N2 C7 C8 C9 . . . . 177.6(5) ?
    C6 C7 C8 C9 . . . . -3.4(8) ?
    C10 N1 C9 C8 . . . . 177.8(5) ?
    C11 N1 C9 C8 . . . . 8.1(8) ?
    C10 N1 C9 C4 . . . . -2.8(7) ?
    C11 N1 C9 C4 . . . . -172.5(5) ?
    F2 C8 C9 N1 . . . . 8.1(8) ?
    C7 C8 C9 N1 . . . . -174.4(5) ?
    F2 C8 C9 C4 . . . . -171.3(5) ?
    C7 C8 C9 C4 . . . . 6.2(8) ?
    C5 C4 C9 N1 . . . . 177.0(5) ?
    C3 C4 C9 N1 . . . . -2.1(7) ?
    C5 C4 C9 C8 . . . . -3.5(8) ?
    C3 C4 C9 C8 . . . . 177.3(5) ?
    C9 N1 C10 C2 . . . . 4.2(8) ?
    C11 N1 C10 C2 . . . . 174.6(5) ?
    C3 C2 C10 N1 . . . . -0.4(8) ?
    C1 C2 C10 N1 . . . . -179.1(5) ?
    C10 N1 C11 C12 . . . . -99.4(6) ?
    C9 N1 C11 C12 . . . . 70.5(7) ?
    C7 N2 C13 C14 . . . . -140.9(7) ?
    C16 N2 C13 C14 . . . . 54.0(10) ?
    N2 C13 C14 N3 . . . . -55.0(9) ?
    C15 N3 C14 C13 . . . . 56.4(9) ?
    C14 N3 C15 C16 . . . . -54.0(9) ?
    C14 N3 C15 C17 . . . . -175.8(7) ?
    N3 C15 C16 N2 . . . . 52.3(9) ?
    C17 C15 C16 N2 . . . . 172.7(6) ?
    C7 N2 C16 C15 . . . . 142.6(7) ?
    C13 N2 C16 C15 . . . . -52.6(10) ?
    Cd1 O4 C18 O5 . . . . 7.9(6) ?
    Cd1 O4 C18 C19 . . . . -170.6(4) ?
    Cd1 O5 C18 O4 . . . . -8.6(6) ?
    Cd1 O5 C18 C19 . . . . 170.0(4) ?
    O6 Cd1 C18 O4 . . . . 163.4(3) ?
    O3 Cd1 C18 O4 . . . . -7.8(4) ?
    O7 Cd1 C18 O4 2_666 . . . -94.2(3) ?
    O1 Cd1 C18 O4 . . . . 70.6(3) ?
    O5 Cd1 C18 O4 . . . . 172.1(6) ?
    O6 Cd1 C18 O5 . . . . -8.7(4) ?
    O3 Cd1 C18 O5 . . . . -179.9(3) ?
    O7 Cd1 C18 O5 2_666 . . . 93.7(4) ?
    O1 Cd1 C18 O5 . . . . -101.5(4) ?
    O4 Cd1 C18 O5 . . . . -172.1(6) ?
    O6 Cd1 C18 C19 . . . . -74(2) ?
    O3 Cd1 C18 C19 . . . . 114(2) ?
    O7 Cd1 C18 C19 2_666 . . . 28(2) ?
    O1 Cd1 C18 C19 . . . . -167(2) ?
    O5 Cd1 C18 C19 . . . . -66(2) ?
    O4 Cd1 C18 C19 . . . . 122(2) ?
    O4 C18 C19 C20 . . . . -166.3(5) ?
    O5 C18 C19 C20 . . . . 15.0(8) ?
    Cd1 C18 C19 C20 . . . . 76(2) ?
    O4 C18 C19 C21 . . . 2_777 17.0(8) ?
    O5 C18 C19 C21 . . . 2_777 -161.7(5) ?
    Cd1 C18 C19 C21 . . . 2_777 -101(2) ?
    C21 C19 C20 C21 2_777 . . . -0.5(9) ?
    C18 C19 C20 C21 . . . . -177.1(5) ?
    C19 C20 C21 C19 . . . 2_777 0.5(9) ?
    Cd1 O6 C22 O7 . . . . 8.1(7) ?
    Cd1 O6 C22 C23 . . . . -173.2(3) ?
    Cd1 O7 C22 O6 2_666 . . . -109.6(5) ?
    Cd1 O7 C22 C23 2_666 . . . 71.8(6) ?
    O6 C22 C23 C25 . . . 2_566 -155.0(5) ?
    O7 C22 C23 C25 . . . 2_566 23.7(7) ?
    O6 C22 C23 C24 . . . . 24.4(7) ?
    O7 C22 C23 C24 . . . . -156.9(5) ?
    C25 C23 C24 C25 2_566 . . . 1.0(9) ?
    C22 C23 C24 C25 . . . . -178.4(5) ?
    C23 C24 C25 C23 . . . 2_566 -1.0(9) ?
loop_
    _geom_hbond_atom_site_label_D
    _geom_hbond_atom_site_label_H
    _geom_hbond_atom_site_label_A
    _geom_hbond_site_symmetry_A
    _geom_hbond_distance_DH
    _geom_hbond_distance_HA
    _geom_hbond_distance_DA
    _geom_hbond_angle_DHA
    N3 H3A O8 . 0.86 2.33 2.749(8) 110
    O8 H8A O2 2_756 0.85 2.02 2.854(7) 166
    O8 H8B O4 1_544 0.85 2.01 2.837(7) 166
    O9 H9B O10 2_657 0.85 1.84 2.687(14) 178
    O9 H9A O5 1_545 0.85 1.93 2.784(9) 178
    O10 H5O O2 . 0.85 2.13 2.971(10) 171
    O10 H6O O9 . 0.85 2.42 2.957(14) 121
data_global
_journal_date_recd_electronic     2010-10-21
_journal_date_accepted     2010-10-23
_journal_name_full     'Acta Crystallographica, Section E'
_journal_year     2010
_journal_volume     66
_journal_issue     11
_journal_page_first     m1490
_journal_page_last     m1491
_journal_paper_category     QM
_journal_coeditor_code     HB5699
_publ_contact_author_name     'Professor Rena Kasimu'
_publ_contact_author_address
;
School of Pharmacological Sciences
Xinjiang Medical University
Urumqi 830054
People's Republic of China
;
_publ_contact_author_email     kasimu_xmu@163.com
_publ_contact_author_fax     '086 991 4362473'
_publ_contact_author_phone     '086 991 4362473'
_publ_section_title
;\
Poly[[[[1-ethyl-6,8-difluoro-7-(3-methylpiperazin-1-yl)-4-oxo-1,4-\
dihydroquinoline-3-carboxylato]cadmium(II)]-\m-benzene-1,4-dicarboxylato]
trihydrate]
;
loop_
    _publ_author_name
    _publ_author_address
    'Xin-Ping Kang'
;
School of Pharmacological Sciences
Xinjiang Medical University
Urumqi 830054
People's Republic of China
and School of Chemistry and Life Science
Guangdong University of Petrochemical Technology
Maoming 525000
People's Republic of China
;
    'Zhe An'
;
School of Chemistry and Life Science
Guangdong University of Petrochemical Technology
Maoming 525000
People's Republic of China
;
    'Rena Kasimu'
;
School of Pharmacological Sciences
Xinjiang Medical University
Urumqi 830054
People's Republic of China
;
