# Supplementary material for: Poly[[[[1-ethyl-6,8-difluoro-7-(3-methyl­piperazin-1-yl)-4-oxo-1,4-dihydro­quinoline-3-carboxyl­ato]cadmium]-μ-benzene-1,4-dicarboxyl­ato] trihydrate]
Source: Acta Crystallogr Sect E Struct Rep Online. 2010 Oct 31;66(Pt 11):m1490–1. doi: 10.1107/S160053681004328X (PMC3009166; doi:10.1107/S160053681004328X)
Supplement: Supplementary file 2 [file e-66-m1490-Isup2.hkl]

# 
# h,k,l, Fc-squared, Fo-squared, sigma(Fo-squared) and status flag 
# 
data_I
_shelx_title '    z in P-1' 
_shelx_refln_list_code          4 
_shelx_F_calc_maximum      184.13 
_exptl_crystal_F_000       690.00 
_reflns_d_resolution_high  0.8406 
 
loop_ 
 _symmetry_equiv_pos_as_xyz 
 'x, y, z' 
 '-x, -y, -z' 
 
_cell_length_a     9.7924 
_cell_length_b    11.9788 
_cell_length_c    13.3981 
_cell_angle_alpha 114.138 
_cell_angle_beta  103.430 
_cell_angle_gamma 100.295 
 
_shelx_F_squared_multiplier     1.000 
 
loop_ 
 _refln_index_h 
 _refln_index_k 
 _refln_index_l 
 _refln_F_squared_calc 
 _refln_F_squared_meas 
 _refln_F_squared_sigma 
 _refln_observed_status 
   2   0   0    11537.20       -1.19      0.79 o 
   4   0   0     7018.79     7759.23     78.18 o 
   5   0   0      560.94      546.33     13.02 o 
   6   0   0       66.96       84.63      7.80 o 
   7   0   0      201.50      187.38     11.23 o 
   8   0   0      147.57      153.96     17.94 o 
   9   0   0      319.46      284.78     23.01 o 
  10   0   0      375.95      350.18     26.13 o 
 -11   1   0      229.92      239.07     25.21 o 
 -10   1   0      533.82      509.82     28.67 o 
  -9   1   0      564.09      571.66     28.00 o 
  -8   1   0      286.32      313.03     13.76 o 
  -7   1   0       63.04       32.77      7.46 o 
  -6   1   0      117.91      127.33     12.51 o 
  -4   1   0     8115.47     7616.99    107.11 o 
  -3   1   0     5436.80     5669.45     80.28 o 
  -2   1   0       26.89       13.17      3.36 o 
  -1   1   0     8341.56     9229.85    124.25 o 
   0   1   0     4734.19     7356.78    100.73 o 
   1   1   0      157.01      490.09      7.62 o 
   2   1   0    20443.26    23600.82    220.81 o 
   3   1   0       68.06       84.34      5.32 o 
   4   1   0    10576.92    11154.49    110.34 o 
   5   1   0     6991.60     7455.04     78.58 o 
   6   1   0      525.60      610.76     16.08 o 
   7   1   0       51.10       39.73      8.63 o 
   8   1   0      826.32      858.89     32.95 o 
   9   1   0      544.15      552.93     29.71 o 
  10   1   0      360.40      377.60     27.84 o 
 -11   2   0      252.30      259.99     24.70 o 
 -10   2   0      484.35      487.57     27.21 o 
  -9   2   0     1170.92     1135.10     35.81 o 
  -7   2   0        1.75        2.47      9.38 o 
  -6   2   0     4176.10     4168.74     48.39 o 
  -5   2   0     3701.46     3123.43     52.41 o 
  -4   2   0     1158.97     1272.65     39.03 o 
  -3   2   0       34.04       12.73      3.80 o 
  -2   2   0     1286.06      686.78     17.43 o 
  -1   2   0     5005.24     4383.79     62.82 o 
   0   2   0    12019.25    12459.94    166.79 o 
   1   2   0      654.12     1044.70     14.83 o 
   2   2   0       33.24       10.91      3.92 o 
   3   2   0      382.67      296.43      9.72 o 
   4   2   0     3128.73     2771.73     36.11 o 
   5   2   0     2252.98     2135.99     30.56 o 
   6   2   0     1265.02     1196.07     23.17 o 
   7   2   0     1031.51     1041.07     35.43 o 
   8   2   0      560.01      561.06     28.95 o 
   9   2   0     1100.08      994.15     39.14 o 
  10   2   0      617.67      649.59     35.65 o 
 -11   3   0      128.27      201.45     23.08 o 
 -10   3   0      929.29      973.10     35.55 o 
  -9   3   0     1500.38     1511.81     23.33 o 
  -8   3   0       38.41       49.38      7.04 o 
  -7   3   0      180.86      239.83     10.00 o 
  -6   3   0     5175.17     4584.83     53.44 o 
  -5   3   0     3869.47     3423.05    104.41 o 
  -4   3   0     2952.49     2858.83     34.39 o 
  -3   3   0       61.18       58.40     10.51 o 
  -2   3   0      811.15      707.49     12.90 o 
  -1   3   0     9631.82     8775.80    122.00 o 
   1   3   0     5698.97     5916.29     60.89 o 
   2   3   0      809.72      916.81     15.99 o 
   3   3   0      614.96      587.24     14.03 o 
   4   3   0     1756.24     1747.76     26.73 o 
   5   3   0     1096.49     1100.63     22.14 o 
   6   3   0     1499.33     1550.55     29.05 o 
   7   3   0        0.37        2.79     13.14 o 
   8   3   0      383.59      380.62     26.57 o 
   9   3   0      312.67      314.91     27.08 o 
 -11   4   0      406.80      407.03     27.11 o 
 -10   4   0      432.49      446.05     26.48 o 
  -9   4   0      598.69      607.60     18.88 o 
  -8   4   0      236.23      242.52     13.26 o 
  -7   4   0        9.85       10.41      6.23 o 
  -6   4   0     3539.81     3395.44     45.41 o 
  -5   4   0     1379.08     1331.54     21.98 o 
  -4   4   0     5824.57     5602.13     68.08 o 
  -3   4   0     1247.89     1293.36     20.09 o 
  -2   4   0      592.08      630.54     13.55 o 
  -1   4   0    13304.36    13872.21    156.20 o 
   1   4   0      365.95      571.76     26.68 o 
   2   4   0      875.66      978.44     36.87 o 
   3   4   0      124.18      121.56      8.50 o 
   4   4   0     1169.62     1077.92     21.78 o 
   5   4   0     2287.64     2159.03     33.89 o 
   6   4   0        3.21       12.93      9.19 o 
   7   4   0       13.25       -2.73     13.62 o 
   8   4   0      251.21      312.53     26.60 o 
   9   4   0      440.04      451.35     31.81 o 
 -10   5   0      510.15      538.80     28.03 o 
  -9   5   0      698.34      662.38     28.41 o 
  -8   5   0        0.52       -1.03      7.52 o 
  -7   5   0       31.72       43.29      8.27 o 
  -6   5   0      977.08     1050.37     21.56 o 
  -5   5   0     2345.61     2240.05     31.83 o 
  -4   5   0     5346.06     5343.31    127.49 o 
  -3   5   0       29.02       75.21     10.46 o 
  -2   5   0     4725.34     4719.41     50.58 o 
  -1   5   0     7925.38     7998.99     81.52 o 
   0   5   0     2868.92     2868.77     51.97 o 
   1   5   0      353.80      317.94     11.38 o 
   2   5   0      221.82      283.09     12.27 o 
   3   5   0     1415.63     1362.32     24.86 o 
   4   5   0     1404.90     1420.29     26.87 o 
   5   5   0      689.27      747.60     22.21 o 
   6   5   0      291.19      364.78     24.98 o 
   7   5   0        0.19      -13.40     12.73 o 
   8   5   0      364.52      379.70     29.87 o 
 -10   6   0      506.83      519.07     19.50 o 
  -9   6   0      391.49      386.37     16.76 o 
  -8   6   0      162.08      182.38     24.79 o 
  -7   6   0     1058.17     1076.18     23.50 o 
  -6   6   0     1355.78     1438.94     26.53 o 
  -5   6   0     1573.93     1432.92     25.68 o 
  -4   6   0     1654.93     1727.89     28.05 o 
  -3   6   0      123.11      116.62      8.85 o 
  -2   6   0     1114.24     1155.28     18.76 o 
  -1   6   0     3573.97     3689.63     49.84 o 
   0   6   0     2229.58     2431.01     48.66 o 
   1   6   0     1768.98     1800.81     28.16 o 
   2   6   0      170.68      208.73     13.60 o 
   3   6   0      900.10      938.01     22.21 o 
   4   6   0     1591.13     1555.91     29.51 o 
   5   6   0      695.64      704.21     21.14 o 
   6   6   0       15.91      -18.52     12.35 o 
   7   6   0        4.14       13.62     16.35 o 
 -10   7   0      229.28      278.34     21.87 o 
  -9   7   0      418.86      427.78     17.86 o 
  -8   7   0       15.85       16.00      8.45 o 
  -7   7   0     1081.46     1081.31     24.55 o 
  -6   7   0      877.59      949.41     43.05 o 
  -5   7   0     1196.92     1121.53     24.31 o 
  -4   7   0      449.56      425.67     15.67 o 
  -3   7   0      362.78      387.13     20.63 o 
  -2   7   0      190.18      194.22     10.44 o 
  -1   7   0     1085.48     1125.31     21.21 o 
   0   7   0     2896.59     2717.52    116.61 o 
   1   7   0      488.08      523.73     22.94 o 
   2   7   0      336.84      390.44     16.26 o 
   3   7   0      842.08      910.57     24.70 o 
   4   7   0     1167.86     1113.33     26.27 o 
   5   7   0      513.56      586.36     30.60 o 
   6   7   0      160.69      152.37     22.00 o 
   7   7   0       25.38       18.38     17.97 o 
 -10   8   0      795.03      775.87     34.35 o 
  -9   8   0       11.88       19.49     12.63 o 
  -8   8   0      945.41      940.38     26.00 o 
  -7   8   0     1873.23     1884.89     34.20 o 
  -6   8   0      151.35      200.25     13.63 o 
  -5   8   0      219.42      183.66     12.93 o 
  -4   8   0     1324.01     1281.69     37.20 o 
  -3   8   0        9.34       12.09     10.57 o 
  -2   8   0     1066.89      993.83     32.63 o 
  -1   8   0     2767.97     2901.57     39.97 o 
   0   8   0     1373.95     1376.26     34.11 o 
   1   8   0       23.64       21.45      8.77 o 
   2   8   0       21.12       29.46      9.41 o 
   3   8   0      461.40      507.74     19.28 o 
   4   8   0     1629.83     1736.26     34.62 o 
   5   8   0      422.20      449.70     29.40 o 
   6   8   0      128.72      128.95     22.54 o 
 -10   9   0      475.01      485.76     29.40 o 
  -9   9   0      142.09      153.30     19.49 o 
  -8   9   0        3.23        7.33     11.06 o 
  -7   9   0     1271.55     1291.00     28.79 o 
  -6   9   0     2753.72     2690.20     43.28 o 
  -5   9   0     3360.66     3376.18     70.79 o 
  -4   9   0      971.31     1006.78     35.11 o 
  -3   9   0     4613.60     4774.70     88.60 o 
  -2   9   0        2.99        2.16     12.00 o 
  -1   9   0      120.52      115.71     16.76 o 
   0   9   0      350.34      363.21     56.63 o 
   1   9   0      444.65      506.17     38.68 o 
   2   9   0       22.98       14.42      9.34 o 
   3   9   0      924.43      925.08     25.45 o 
   4   9   0     1079.79     1082.81     41.27 o 
   5   9   0      340.91      308.84     28.22 o 
  -9  10   0       97.13      125.96     18.51 o 
  -8  10   0      189.94      189.17     20.54 o 
  -7  10   0      665.67      689.79     23.06 o 
  -6  10   0      706.87      695.91     31.46 o 
  -5  10   0      992.75     1018.97     36.82 o 
  -4  10   0      297.76      283.13     22.38 o 
  -3  10   0        2.64        8.16     12.60 o 
  -2  10   0     3488.94     3404.15     72.09 o 
  -1  10   0     4252.60     4050.44     81.04 o 
   0  10   0      486.92      578.36     29.59 o 
   1  10   0      745.98      849.71     34.73 o 
   2  10   0      708.22      815.41     62.19 o 
   3  10   0      307.19      308.89     18.38 o 
   4  10   0       63.78       59.58     19.40 o 
  -8  11   0       45.33       38.19     14.06 o 
  -7  11   0      454.07      457.22     27.90 o 
  -6  11   0      751.76      741.21     33.97 o 
  -5  11   0      781.82      771.49     33.90 o 
  -4  11   0       72.91       95.68     17.43 o 
  -3  11   0      238.87      273.93     23.30 o 
  -2  11   0     1128.52     1040.50     38.38 o 
  -1  11   0      947.77      986.72     37.59 o 
   0  11   0      699.70      756.79     34.32 o 
   1  11   0       16.97       19.43     15.08 o 
   2  11   0      182.04      152.85     21.27 o 
  -7  12   0      483.86      473.66     29.78 o 
  -6  12   0      348.07      324.34     25.43 o 
  -5  12   0      262.62      301.00     25.43 o 
  -4  12   0       65.48       90.66     17.90 o 
  -3  12   0      205.70      233.83     23.17 o 
  -2  12   0      526.04      539.76     30.19 o 
  -1  12   0      496.83      507.19     30.13 o 
   0  12   0      680.47      656.61     33.94 o 
   1 -13   1      252.00      213.58     24.13 o 
   2 -13   1       94.12      131.07     20.60 o 
   3 -13   1      153.18      176.18     22.89 o 
   4 -13   1      896.35      874.69     39.33 o 
   5 -13   1      304.14      333.32     25.87 o 
  -1 -12   1      521.02      577.18     32.51 o 
   0 -12   1      894.18      821.49     36.76 o 
   1 -12   1      251.29      277.89     24.28 o 
   2 -12   1        5.45       13.94     14.67 o 
   3 -12   1      248.71      231.83     22.67 o 
   4 -12   1      698.77      678.67     33.65 o 
   5 -12   1      738.61      831.01     35.68 o 
   6 -12   1      262.95      294.12     24.86 o 
   7 -12   1        8.17       19.49     13.02 o 
  -3 -11   1      132.49      153.64     21.97 o 
  -2 -11   1      530.28      566.61     31.17 o 
  -1 -11   1      923.26      880.60     36.79 o 
   0 -11   1     1472.42     1356.14     44.57 o 
   1 -11   1      499.82      467.50     28.09 o 
   2 -11   1        0.53        0.06     12.35 o 
   3 -11   1     1129.73     1152.91     40.44 o 
   4 -11   1     1172.85     1319.76     43.43 o 
   5 -11   1     1177.48     1094.30     39.27 o 
   6 -11   1      169.47      191.99     20.44 o 
   7 -11   1       57.80       45.77     29.63 o 
   8 -11   1      373.84      349.81     30.57 o 
  -4 -10   1      290.50      332.97     19.40 o 
  -3 -10   1      106.00      103.21     21.44 o 
  -2 -10   1      132.87      214.31     26.06 o 
  -1 -10   1      234.59      261.80     23.27 o 
   0 -10   1     3157.05     3148.29     69.30 o 
   1 -10   1     3463.14     3490.62     73.49 o 
   2 -10   1        0.00        1.52     12.06 o 
   3 -10   1     2478.61     2464.31     58.28 o 
   4 -10   1     4688.31     4735.90     91.33 o 
   5 -10   1     1464.78     1416.20     43.30 o 
   6 -10   1      242.92      248.77     16.55 o 
   7 -10   1        3.30        1.32      9.26 o 
   8 -10   1      152.72      168.66     14.90 o 
   9 -10   1      299.19      292.94     23.97 o 
  -5  -9   1      759.99      867.33     38.03 o 
  -4  -9   1      527.68      636.01     22.59 o 
  -3  -9   1       50.47       72.75     11.44 o 
  -2  -9   1      629.95      687.60     21.43 o 
  -1  -9   1     1193.47      681.40     25.17 o 
   0  -9   1     2320.96     2393.87     56.09 o 
   1  -9   1       41.45       63.20     14.92 o 
   2  -9   1       21.66       28.60     12.70 o 
   3  -9   1      257.28      246.28     20.48 o 
   4  -9   1        3.56        8.29     11.71 o 
   5  -9   1     2624.88     2706.82     43.10 o 
   6  -9   1     2394.46     2420.55     40.34 o 
   7  -9   1      159.65      168.42     13.87 o 
   8  -9   1     1699.68     1790.68     35.43 o 
   9  -9   1     1801.20     1685.42     34.78 o 
  10  -9   1      367.90      361.51     25.52 o 
  -6  -8   1      855.14      845.11     37.71 o 
  -5  -8   1      959.75     1005.14     26.99 o 
  -4  -8   1      277.46      305.71     24.92 o 
  -3  -8   1       54.88       84.14     11.29 o 
  -2  -8   1     1439.26     1458.08     28.73 o 
  -1  -8   1     1253.23     1281.43     25.52 o 
   0  -8   1      650.59      629.10     17.75 o 
   1  -8   1      528.83      565.87     15.91 o 
   2  -8   1       12.18       11.17     11.08 o 
   3  -8   1      448.54      507.28     23.94 o 
   4  -8   1     2475.66     2532.59     39.26 o 
   5  -8   1     2582.35     2704.01     41.02 o 
   6  -8   1       42.90       66.39     10.64 o 
   7  -8   1       13.50       12.29     11.41 o 
   8  -8   1       24.32       39.28     10.07 o 
   9  -8   1      827.77      834.18     24.16 o 
  10  -8   1      910.71      942.74     26.25 o 
  -7  -7   1      229.08      244.34     25.14 o 
  -6  -7   1      976.04     1010.53     38.51 o 
  -5  -7   1     1330.83     1363.79     29.43 o 
  -4  -7   1      316.27      296.56     16.62 o 
  -3  -7   1      833.18      920.03     23.54 o 
  -2  -7   1      412.04      455.67     24.00 o 
  -1  -7   1     1397.94     1500.20     26.31 o 
   0  -7   1     2378.67     2468.75     34.31 o 
   1  -7   1     1894.52     2086.29     33.90 o 
   2  -7   1        6.21        0.00      8.60 o 
   3  -7   1      788.40      747.72     19.13 o 
   4  -7   1     3472.47     3490.36     46.46 o 
   5  -7   1     2496.96     2596.55     38.66 o 
   6  -7   1      758.59      748.40     20.34 o 
   7  -7   1       48.70       48.93      9.62 o 
   8  -7   1     1952.70     1909.66     33.80 o 
   9  -7   1      556.91      553.51     19.49 o 
  10  -7   1      152.53      158.57     21.08 o 
  -8  -6   1       28.73        7.49     16.03 o 
  -7  -6   1      290.64      306.56     25.40 o 
  -6  -6   1      763.27      810.57     23.28 o 
  -5  -6   1      706.67      776.64     30.71 o 
  -4  -6   1      724.31      753.45     20.92 o 
  -3  -6   1        1.13       -4.33      7.26 o 
  -2  -6   1      244.87      282.43     14.13 o 
  -1  -6   1     3921.53     3932.46     47.48 o 
   0  -6   1     2819.16     2889.86     36.38 o 
   1  -6   1     1974.18     2053.12     27.08 o 
   2  -6   1      187.41      265.81     12.21 o 
   3  -6   1     2129.96     2259.04     32.37 o 
   4  -6   1     1794.36     1803.59     45.32 o 
   5  -6   1     1463.36     1458.38     25.80 o 
   6  -6   1      247.11      239.63     12.78 o 
   7  -6   1      687.98      699.90     19.42 o 
   8  -6   1      427.56      412.06     33.27 o 
   9  -6   1     1325.36     1285.72     27.56 o 
  10  -6   1      451.88      445.86     26.92 o 
  11  -6   1        1.24       23.94     17.14 o 
  -8  -5   1       41.23       12.92     16.32 o 
  -7  -5   1      308.01      331.32     24.60 o 
  -6  -5   1     1072.92     1060.23     37.73 o 
  -5  -5   1     2043.96     2033.45     33.64 o 
  -4  -5   1      140.35      156.19     16.49 o 
  -3  -5   1      395.98      410.55     14.64 o 
  -2  -5   1        9.95       30.06      8.65 o 
  -1  -5   1     9649.09     9961.46    100.79 o 
   0  -5   1     3343.90     3704.82     46.51 o 
   1  -5   1      117.92      210.96      7.68 o 
   2  -5   1     4324.46     4386.85     50.34 o 
   3  -5   1     1028.90      894.70     17.69 o 
   4  -5   1     4228.12     4419.37    129.55 o 
   5  -5   1     3838.71     3492.11     33.63 o 
   6  -5   1       42.24       36.44      7.70 o 
   7  -5   1      539.32      550.06     16.72 o 
   8  -5   1     1146.31     1139.23     24.32 o 
   9  -5   1     1075.98     1131.12     25.45 o 
  10  -5   1      376.69      431.51     26.13 o 
  11  -5   1        0.03      -17.55     13.97 o 
  -9  -4   1       22.13      -18.19     15.87 o 
  -8  -4   1        0.67      -20.00     13.33 o 
  -7  -4   1      478.25      502.78     18.33 o 
  -6  -4   1     1614.98     1572.16     29.10 o 
  -5  -4   1      225.78      247.51     13.62 o 
  -4  -4   1      550.68      686.11     17.21 o 
  -3  -4   1      113.49      145.23     11.46 o 
  -2  -4   1     4241.95     4241.40     48.11 o 
  -1  -4   1     6109.81     5398.27    100.82 o 
   0  -4   1     2632.66     2863.15     40.35 o 
   1  -4   1     3857.03     3613.62     41.29 o 
   2  -4   1      712.78      581.56     12.85 o 
   3  -4   1     3892.39     4055.18    135.74 o 
   4  -4   1     9671.95     9406.48     76.82 o 
   5  -4   1     2581.59     2390.86     25.07 o 
   6  -4   1       94.58      107.46      6.52 o 
   7  -4   1      499.26      538.68     12.82 o 
   8  -4   1      820.26      810.63     31.05 o 
   9  -4   1     1166.25     1074.15     36.35 o 
  10  -4   1      175.57      169.71     20.19 o 
  11  -4   1       17.71      -13.81     15.11 o 
  -9  -3   1        6.90       12.92     15.94 o 
  -8  -3   1        0.30       -6.32     14.00 o 
  -7  -3   1     2572.81     2367.00     36.95 o 
  -6  -3   1      583.35      548.65     17.39 o 
  -5  -3   1      172.77      187.42     10.76 o 
  -4  -3   1        7.06        0.09      5.11 o 
  -3  -3   1       85.07      135.35      7.46 o 
  -2  -3   1       32.29       37.87      7.08 o 
  -1  -3   1      199.10      133.30     11.33 o 
   0  -3   1    13596.50    17139.65    228.91 o 
   1  -3   1      742.32      970.02     17.17 o 
   2  -3   1      762.36      712.82     12.72 o 
   3  -3   1     3260.19     3556.59     39.90 o 
   4  -3   1    10655.14    11057.07    111.72 o 
   5  -3   1      246.82      300.31     10.38 o 
   6  -3   1      163.18      185.78     10.68 o 
   7  -3   1      806.20      851.43     35.01 o 
   8  -3   1     1756.64     1727.95     32.72 o 
   9  -3   1     1275.81     1173.40     26.03 o 
  10  -3   1       75.61       64.25     16.82 o 
  11  -3   1        3.63      -10.22     15.52 o 
 -10  -2   1      408.25      368.84     27.78 o 
  -9  -2   1        0.87       -7.78     14.48 o 
  -8  -2   1      354.73      306.15     22.51 o 
  -7  -2   1     2630.17     2535.12     37.69 o 
  -6  -2   1      463.59      460.85     15.27 o 
  -5  -2   1       58.18       71.41     14.41 o 
  -4  -2   1      547.63      445.82     16.44 o 
  -3  -2   1     1039.45      744.03     19.30 o 
  -2  -2   1      619.89      275.80     11.81 o 
  -1  -2   1     3633.46     3461.07     51.43 o 
   0  -2   1     6252.01     7714.54    105.46 o 
   1  -2   1      402.44      792.13     11.40 o 
   2  -2   1     3649.27     2523.41     28.04 o 
   3  -2   1    14261.40    12677.74    122.91 o 
   4  -2   1     8805.57     8388.10    416.14 o 
   5  -2   1      936.98     1124.15     18.07 o 
   6  -2   1        4.56        7.28      5.45 o 
   7  -2   1     1048.12     1108.21     21.49 o 
   8  -2   1     1900.87     2038.27     48.00 o 
   9  -2   1      736.23      791.40     31.27 o 
  10  -2   1      112.32      118.82     19.33 o 
 -10  -1   1      147.23      209.61     22.95 o 
  -9  -1   1       40.79       56.54     16.35 o 
  -8  -1   1       41.44       62.64      9.61 o 
  -7  -1   1     1504.75     1493.07     26.44 o 
  -6  -1   1     2927.96     2631.65     35.65 o 
  -5  -1   1     2101.47     2074.87     39.24 o 
  -4  -1   1      311.46      384.78     14.25 o 
  -3  -1   1     4314.82     3959.24     59.58 o 
  -2  -1   1    28429.86    27009.16    353.73 o 
  -1  -1   1     6092.77     5312.20     73.30 o 
   0  -1   1        5.21        8.16      1.56 o 
   1  -1   1     5346.86     4955.48     68.95 o 
   2  -1   1      189.30      285.76      7.43 o 
   3  -1   1      557.14      738.20     11.91 o 
   4  -1   1    11572.00    12492.53    149.22 o 
   5  -1   1     1156.13     1192.02     18.90 o 
   6  -1   1      137.51      114.49     10.98 o 
   7  -1   1     1304.44     1141.61     21.67 o 
   8  -1   1      981.51      940.85     32.82 o 
   9  -1   1      666.01      649.88     30.35 o 
  10  -1   1       44.37       62.85     18.38 o 
 -11   0   1      256.46      302.56     27.17 o 
 -10   0   1       90.23      116.06     19.81 o 
  -9   0   1        2.40       -7.97     12.25 o 
  -8   0   1      191.69      266.43     16.43 o 
  -7   0   1      739.46      694.51     17.36 o 
  -6   0   1     1110.22      874.89     24.00 o 
  -4   0   1     1055.16      884.15     20.70 o 
  -3   0   1      936.91      870.63     18.95 o 
  -2   0   1     4197.04     3637.47     52.57 o 
  -1   0   1    13033.49    12261.28    163.64 o 
   0   0   1     6336.49     5976.71     90.38 o 
   2   0   1    33905.41    31003.40    297.37 o 
   3   0   1    28535.73    27029.63    252.79 o 
   4   0   1      845.77      807.30     14.89 o 
   5   0   1     3369.81     3470.93     51.76 o 
   6   0   1      396.43      370.81     12.92 o 
   7   0   1        8.17       10.35     12.13 o 
   8   0   1      773.66      749.02     30.79 o 
   9   0   1      576.35      625.31     31.52 o 
  10   0   1      265.91      301.07     27.05 o 
 -11   1   1      308.22      361.64     26.98 o 
 -10   1   1       37.15       29.11     15.30 o 
  -9   1   1       10.96        1.23      7.81 o 
  -8   1   1      769.85      869.06     20.27 o 
  -7   1   1     1129.00     1106.53     29.84 o 
  -6   1   1     2557.59     2558.98     47.71 o 
  -5   1   1       40.46       68.79      8.38 o 
  -4   1   1      215.98      163.90     10.06 o 
  -3   1   1      977.27     1030.91     21.43 o 
  -2   1   1    16854.43    16122.58    213.71 o 
  -1   1   1     4632.17     3924.54     55.55 o 
   0   1   1     5200.18     4108.28     57.55 o 
   1   1   1       13.52      122.84      5.38 o 
   2   1   1     1823.15     1872.91     22.56 o 
   3   1   1     5057.49     4397.25     47.16 o 
   4   1   1     7709.84     7429.13     76.70 o 
   5   1   1     3785.95     3601.77     43.48 o 
   6   1   1      359.90      359.04     13.80 o 
   7   1   1     1664.13     1654.82     44.51 o 
   8   1   1     2367.37     2412.63     58.51 o 
   9   1   1      169.15      251.83     24.54 o 
  10   1   1        3.71        3.46     17.59 o 
 -10   2   1      184.35      213.04     14.52 o 
  -9   2   1       86.44      113.66     10.80 o 
  -8   2   1     1624.58     1772.15     41.93 o 
  -7   2   1     1862.28     1810.53     40.25 o 
  -6   2   1      574.42      648.10     21.46 o 
  -5   2   1      292.05      258.75      9.38 o 
  -4   2   1       37.83       36.65      4.51 o 
  -3   2   1     1172.97     1529.75     19.96 o 
  -2   2   1     4032.89     4907.33     71.55 o 
  -1   2   1     1271.87     1532.38     27.01 o 
   0   2   1    12723.58    13611.05    141.25 o 
   1   2   1      717.30      470.21     10.13 o 
   2   2   1     2969.88     3504.62     39.10 o 
   3   2   1     6758.04     6999.41     87.49 o 
   4   2   1      727.83      695.55     15.20 o 
   5   2   1      215.19      194.14     11.53 o 
   6   2   1        2.22       10.00     12.44 o 
   7   2   1      388.23      451.44     26.89 o 
   8   2   1     1141.08     1144.75     40.73 o 
   9   2   1      650.55      617.34     34.32 o 
 -10   3   1      124.33      135.48     24.44 o 
  -9   3   1        0.58        4.43      6.54 o 
  -8   3   1     1149.54     1156.35     23.90 o 
  -7   3   1     2688.11     2594.04     36.36 o 
  -6   3   1     1302.88     1418.24     33.17 o 
  -5   3   1      441.56      416.79     11.78 o 
  -4   3   1      727.93      700.86     14.98 o 
  -3   3   1      877.48     1062.94     12.75 o 
  -2   3   1     4770.92     5201.06     54.54 o 
  -1   3   1     1687.85     1971.23     24.10 o 
   0   3   1     2047.89     2214.99     26.96 o 
   1   3   1      116.50       93.57      6.11 o 
   2   3   1     6528.56     7088.26     73.64 o 
   3   3   1     4695.77     4598.20     52.43 o 
   4   3   1     1447.24     1442.39     27.65 o 
   5   3   1      571.09      622.39     17.70 o 
   6   3   1     1374.90     1487.72     43.40 o 
   7   3   1      322.15      327.54     24.86 o 
   8   3   1      502.29      482.65     31.01 o 
   9   3   1      282.42      293.96     28.19 o 
 -10   4   1       36.00       14.19     12.13 o 
  -9   4   1      183.92      235.77     13.54 o 
  -8   4   1      500.72      548.58     17.08 o 
  -7   4   1      635.84      706.16     22.86 o 
  -6   4   1     2583.17     2541.76     34.88 o 
  -5   4   1     1557.54     1479.61     26.48 o 
  -4   4   1      493.62      483.07     12.65 o 
  -3   4   1     3122.68     3275.58     30.38 o 
  -2   4   1     6039.12     6651.60    130.88 o 
  -1   4   1     2324.19     2602.67     31.34 o 
   0   4   1     7047.92     7239.78     74.58 o 
   1   4   1     2041.40     2352.81     30.77 o 
   2   4   1     6625.45     7147.24     76.09 o 
   3   4   1     1278.50     1327.82     23.44 o 
   4   4   1     1075.69     1153.01     23.27 o 
   5   4   1        3.23       -1.04     10.71 o 
   6   4   1      173.19      252.69     22.19 o 
   7   4   1      238.33      208.85     23.11 o 
   8   4   1      362.32      326.11     27.97 o 
 -10   5   1       34.26       46.19     13.75 o 
  -9   5   1        0.28       -6.26      8.03 o 
  -8   5   1      401.07      408.27     15.90 o 
  -7   5   1     4259.40     4238.48     53.24 o 
  -6   5   1     1085.83      963.34     32.43 o 
  -5   5   1      383.37      419.71     25.01 o 
  -4   5   1       36.89       27.98      3.88 o 
  -3   5   1     5730.80     5893.01     51.24 o 
  -2   5   1     3518.93     3486.55     40.61 o 
  -1   5   1     4965.19     5389.97    100.57 o 
   0   5   1      184.51      178.08      9.06 o 
   1   5   1     2141.04     2201.67     36.20 o 
   2   5   1     1150.49     1272.94     23.62 o 
   3   5   1      364.31      390.08     15.37 o 
   4   5   1      558.87      642.59     19.34 o 
   5   5   1        0.00       16.54     13.94 o 
   6   5   1       39.30       36.38     15.78 o 
   7   5   1      232.82      238.75     24.28 o 
   8   5   1      486.15      544.20     34.67 o 
 -11   6   1      298.79      369.41     25.78 o 
 -10   6   1       66.99       76.00     16.13 o 
  -9   6   1        0.67      -14.67      9.78 o 
  -8   6   1     1388.79     1484.15     28.57 o 
  -7   6   1     1440.42     1391.93     26.94 o 
  -6   6   1     1662.23     1536.61     29.46 o 
  -5   6   1      653.71      773.95     19.23 o 
  -4   6   1     1568.94     1598.15     26.83 o 
  -3   6   1     5003.11     5190.99     74.08 o 
  -2   6   1      961.43      990.48     18.56 o 
  -1   6   1     1230.32     1260.09     21.96 o 
   0   6   1      171.42      186.58      9.91 o 
   1   6   1      827.19      836.81     19.40 o 
   2   6   1      832.95      849.52     20.81 o 
   3   6   1      843.94      903.02     28.49 o 
   4   6   1      385.09      503.37     51.44 o 
   5   6   1        5.11      -13.17     13.05 o 
   6   6   1       75.02       84.60     19.21 o 
   7   6   1      456.89      497.28     32.41 o 
 -11   7   1      267.44      338.21     25.90 o 
 -10   7   1        7.22        4.13     11.90 o 
  -9   7   1      169.49      161.71     18.73 o 
  -8   7   1      636.69      659.74     24.68 o 
  -7   7   1     1057.24      995.68     23.60 o 
  -6   7   1      521.01      556.68     30.00 o 
  -5   7   1       30.27       38.62      8.78 o 
  -4   7   1      932.33     1051.64     32.51 o 
  -3   7   1     2233.75     2404.16     51.62 o 
  -2   7   1      926.75      929.06     19.48 o 
  -1   7   1      464.73      496.11     15.65 o 
   0   7   1       24.77       35.10      7.60 o 
   1   7   1      647.74      727.55     19.50 o 
   2   7   1     1162.77     1151.62     28.94 o 
   3   7   1     1013.63     1091.19     25.40 o 
   4   7   1      246.17      296.43     23.97 o 
   5   7   1       69.68       99.42     19.97 o 
   6   7   1       93.42       64.31     20.09 o 
 -10   8   1       13.30       11.84     13.40 o 
  -9   8   1      816.78      951.10     37.30 o 
  -8   8   1     1093.20     1095.83     38.41 o 
  -7   8   1      926.31      999.43     24.55 o 
  -6   8   1        8.44        8.17     16.43 o 
  -5   8   1      901.79      890.66     32.09 o 
  -4   8   1      280.25      299.89     21.30 o 
  -3   8   1        8.80       18.44     10.73 o 
  -2   8   1      687.21      686.10     27.49 o 
  -1   8   1     3771.77     3900.39     50.41 o 
   0   8   1        4.19       -0.43      5.07 o 
   1   8   1     2126.21     2273.26     37.04 o 
   2   8   1     1363.49     1364.09     28.55 o 
   3   8   1      751.30      780.31     23.06 o 
   4   8   1        9.73       -5.62     13.71 o 
   5   8   1       39.30       17.87     16.06 o 
 -10   9   1        0.30        3.46     12.92 o 
  -9   9   1      351.65      378.59     25.14 o 
  -8   9   1     1056.61     1026.24     38.32 o 
  -7   9   1     1963.10     1995.92     53.49 o 
  -6   9   1      156.73      162.18     17.90 o 
  -5   9   1      559.57      575.31     27.97 o 
  -4   9   1     1168.94     1092.78     36.47 o 
  -3   9   1     2327.25     2286.19     54.92 o 
  -2   9   1      799.10      835.05     31.94 o 
  -1   9   1      974.09      954.85     34.03 o 
   0   9   1       90.46      104.19     16.41 o 
   1   9   1        8.47        5.15      8.40 o 
   2   9   1      127.55      110.10     12.38 o 
   3   9   1      912.76     1050.05     40.00 o 
   4   9   1      461.58      508.46     31.36 o 
  -9  10   1      251.34      266.34     24.09 o 
  -8  10   1      829.25      804.25     35.40 o 
  -7  10   1     1481.95     1405.09     45.78 o 
  -6  10   1       17.80       29.24     12.29 o 
  -5  10   1      341.00      319.76     23.33 o 
  -4  10   1      673.05      654.29     29.84 o 
  -3  10   1     1355.45     1313.47     41.97 o 
  -2  10   1      655.32      577.98     28.25 o 
  -1  10   1      294.76      293.45     22.67 o 
   0  10   1      176.32      212.25     20.73 o 
   1  10   1     1877.17     1721.90     48.95 o 
   2  10   1      846.10      884.30     32.17 o 
   3  10   1       31.01       28.70     16.00 o 
  -8  11   1      841.40      860.82     38.22 o 
  -7  11   1      433.51      410.11     27.14 o 
  -6  11   1       48.18       71.39     15.84 o 
  -5  11   1      168.03      155.01     19.17 o 
  -4  11   1      325.32      308.78     23.68 o 
  -3  11   1     1501.92     1492.29     46.73 o 
  -2  11   1      691.52      716.00     32.73 o 
  -1  11   1        0.96        4.29     12.92 o 
   0  11   1       25.64       12.13     14.35 o 
   1  11   1      457.11      422.94     27.81 o 
  -6  12   1        2.31       33.21     15.75 o 
  -5  12   1       64.35       58.28     16.13 o 
  -4  12   1      232.21      229.58     23.33 o 
  -3  12   1      880.20      805.14     36.51 o 
  -2  12   1      439.52      437.03     28.38 o 
  -1  12   1       76.99       91.77     17.84 o 
   0 -13   2       99.53      118.19     20.79 o 
   1 -13   2        1.18      -15.55     13.02 o 
   2 -13   2      304.98      294.59     26.13 o 
   3 -13   2      349.96      327.89     26.67 o 
   4 -13   2      731.06      784.44     37.14 o 
   5 -13   2      236.20      206.28     22.32 o 
   6 -13   2      208.90      195.33     22.44 o 
  -2 -12   2      654.76      528.26     32.13 o 
  -1 -12   2      283.04      307.77     26.16 o 
   0 -12   2      286.53      292.91     25.84 o 
   1 -12   2       98.39      101.08     18.89 o 
   2 -12   2     1051.86     1093.00     40.95 o 
   3 -12   2     1089.20     1109.83     41.30 o 
   4 -12   2      315.77      326.34     24.60 o 
   5 -12   2       27.17       26.44     14.22 o 
   6 -12   2      167.12      192.88     21.90 o 
   7 -12   2      585.20      554.69     22.65 o 
  -4 -11   2        7.14       18.76     12.34 o 
  -3 -11   2      438.96      455.38     30.47 o 
  -2 -11   2     1400.40     1304.36     45.08 o 
  -1 -11   2      456.29      483.85     29.11 o 
   0 -11   2      144.75      230.85     23.24 o 
   1 -11   2      184.43      147.61     19.97 o 
   2 -11   2     2119.48     2139.15     55.97 o 
   3 -11   2      374.81      409.32     25.49 o 
   4 -11   2      837.39      819.81     34.38 o 
   5 -11   2      217.24      291.29     22.86 o 
   6 -11   2      727.58      676.44     23.21 o 
   7 -11   2      377.02      359.94     18.86 o 
   8 -11   2      613.75      655.15     23.78 o 
  -5 -10   2       54.55       54.97     13.21 o 
  -4 -10   2       21.06       39.21     11.74 o 
  -3 -10   2      620.60      497.52     22.43 o 
  -2 -10   2      710.86      637.14     21.15 o 
  -1 -10   2      969.16     1042.15     38.41 o 
   0 -10   2      404.87      421.86     26.38 o 
   1 -10   2      952.34      955.26     36.06 o 
   2 -10   2      679.92      659.50     30.28 o 
   3 -10   2     1222.74     1095.96     37.52 o 
   4 -10   2     2538.73     2464.47     58.92 o 
   5 -10   2        5.97        1.30      9.23 o 
   6 -10   2     1146.46     1197.81     28.68 o 
   7 -10   2     1160.02     1126.21     28.51 o 
   8 -10   2      614.07      607.72     22.09 o 
   9 -10   2       91.49       98.41     21.54 o 
  -6  -9   2      370.25      352.59     27.74 o 
  -5  -9   2       59.50       53.77     14.33 o 
  -4  -9   2      284.23      279.66     16.97 o 
  -3  -9   2      870.72      892.90     24.59 o 
  -2  -9   2     1700.10     1820.97     34.41 o 
  -1  -9   2      940.40      814.03     92.44 o 
   0  -9   2      331.57      334.94     24.09 o 
   1  -9   2      159.92      223.86     20.00 o 
   2  -9   2      855.14      957.17     33.55 o 
   3  -9   2     2251.19     2270.48     53.46 o 
   4  -9   2     1070.98     1050.49     25.70 o 
   5  -9   2       45.70       53.10     19.78 o 
   6  -9   2        6.40       12.82     12.11 o 
   7  -9   2      614.78      649.48     21.35 o 
   8  -9   2     1909.11     1953.57     36.86 o 
   9  -9   2     1351.44     1386.22     31.52 o 
  10  -9   2        6.19        7.40     17.40 o 
  -7  -8   2      460.73      501.31     31.17 o 
  -6  -8   2      457.47      460.71     22.76 o 
  -5  -8   2        1.49      -12.12     10.70 o 
  -4  -8   2      263.58      280.81     15.87 o 
  -3  -8   2     1321.84     1393.55     28.53 o 
  -2  -8   2     1403.37     1441.25     33.16 o 
   0  -8   2       14.41       34.39      7.15 o 
   1  -8   2      461.33      508.61     25.11 o 
   2  -8   2     1812.53     1743.74     43.55 o 
   3  -8   2     2202.61     2115.09     34.74 o 
   4  -8   2      617.53      654.06     19.86 o 
   5  -8   2      123.34      144.28     12.19 o 
   6  -8   2      399.91      354.55     16.33 o 
   7  -8   2      890.89      857.12     22.82 o 
   8  -8   2      762.62      655.20     21.03 o 
   9  -8   2      132.21      123.14     13.40 o 
  10  -8   2       74.29       79.97     18.79 o 
  -8  -7   2      150.57      144.18     21.46 o 
  -7  -7   2      353.47      343.57     25.81 o 
  -6  -7   2      568.57      587.49     21.24 o 
  -5  -7   2       54.94       53.45     12.62 o 
  -4  -7   2      314.81      261.45     15.48 o 
  -3  -7   2     1541.54     1593.45     29.16 o 
  -2  -7   2     3217.98     3174.89     43.12 o 
   0  -7   2       83.38       87.26      7.34 o 
   1  -7   2       49.09       62.13      5.81 o 
   2  -7   2     1846.67     1743.50     29.11 o 
   3  -7   2     6954.20     7432.31     82.67 o 
   4  -7   2      457.59      457.02     16.11 o 
   5  -7   2        2.48       19.09      7.95 o 
   6  -7   2     1227.97     1231.84     36.89 o 
   7  -7   2     2219.48     2237.85     77.58 o 
   8  -7   2      465.29      508.70     18.10 o 
   9  -7   2      382.76      404.84     26.35 o 
  10  -7   2       12.70       10.63     16.51 o 
  -8  -6   2      297.95      264.12     24.67 o 
  -7  -6   2     1358.16     1251.10     28.69 o 
  -6  -6   2      233.53      203.18     14.21 o 
  -5  -6   2       92.24      104.55     11.50 o 
  -4  -6   2      544.64      486.32     17.22 o 
  -3  -6   2      933.84      873.55     20.54 o 
  -2  -6   2     2558.95     2355.62     45.47 o 
  -1  -6   2     1560.46     1823.49     54.33 o 
   0  -6   2      592.93      759.93     15.25 o 
   1  -6   2      941.37      858.60     14.74 o 
   2  -6   2     6422.61     6525.36     72.13 o 
   3  -6   2     4155.05     4338.87     51.85 o 
   4  -6   2     2065.08     2055.65     30.79 o 
   5  -6   2       24.72       27.49      7.40 o 
   6  -6   2     1822.38     1790.41     29.94 o 
   7  -6   2      712.53      733.21     19.75 o 
   8  -6   2      719.74      787.25     20.75 o 
   9  -6   2      320.52      295.77     23.62 o 
  10  -6   2        6.80       -3.46     14.32 o 
  -9  -5   2       94.29       84.19     20.54 o 
  -8  -5   2      150.40      129.42     20.13 o 
  -7  -5   2     1311.85     1256.88     27.38 o 
  -6  -5   2      984.22      910.65     22.61 o 
  -5  -5   2       15.28       35.24      8.98 o 
  -4  -5   2      545.80      623.71     17.55 o 
  -3  -5   2     7935.55     7476.39    101.71 o 
  -2  -5   2     5272.43     4796.09     78.09 o 
  -1  -5   2     1572.16     1719.20     36.76 o 
   0  -5   2       95.92      132.09     11.02 o 
   1  -5   2      117.51      104.03      8.60 o 
   2  -5   2       20.39       40.36      5.75 o 
   3  -5   2     2040.38     2217.68     43.24 o 
   4  -5   2      321.74      361.67     12.09 o 
   5  -5   2        2.12       21.02      4.39 o 
   6  -5   2        8.64       12.26     13.33 o 
   7  -5   2     1774.02     1720.50     43.84 o 
   8  -5   2      950.27      977.95     32.71 o 
   9  -5   2      328.47      271.16     22.48 o 
  10  -5   2       71.92       58.06     16.82 o 
  -9  -4   2      154.15      136.60     21.81 o 
  -8  -4   2      330.82      325.29     23.68 o 
  -7  -4   2     2185.28     2265.37     37.17 o 
  -6  -4   2       41.76       44.15      9.31 o 
  -5  -4   2       53.16       80.49      9.27 o 
  -4  -4   2     1022.99     1142.56     30.03 o 
  -3  -4   2     4249.07     3950.92     65.58 o 
  -2  -4   2      418.04      498.33     18.35 o 
  -1  -4   2        7.01       29.11      7.84 o 
   0  -4   2      204.69      212.12     13.02 o 
   1  -4   2     1977.43     1554.43     33.13 o 
   2  -4   2     4775.73     4241.92     47.17 o 
   3  -4   2       10.36       11.24      4.33 o 
   4  -4   2     1542.61     1619.62     18.22 o 
   5  -4   2       36.11       60.68      6.75 o 
   6  -4   2     1204.00     1139.06     17.05 o 
   7  -4   2     2223.26     2207.73     37.35 o 
   8  -4   2      777.91      858.50     32.16 o 
   9  -4   2      281.78      272.27     22.73 o 
  10  -4   2      205.51      218.94     22.95 o 
 -10  -3   2        2.56       15.71     17.36 o 
  -9  -3   2      328.68      296.27     23.68 o 
  -8  -3   2     1067.27     1260.86     26.94 o 
  -7  -3   2      824.80      815.93     22.46 o 
  -6  -3   2       28.22       42.89     11.81 o 
  -5  -3   2      529.42      610.96     22.35 o 
  -4  -3   2      919.32     1000.72     26.06 o 
  -3  -3   2     5711.80     4875.93     74.92 o 
  -2  -3   2       42.00      113.23      9.33 o 
  -1  -3   2       40.40      189.23     11.59 o 
   0  -3   2     3141.20     2741.47     56.12 o 
   1  -3   2      197.57      157.47      7.63 o 
   2  -3   2     6117.47     5370.74     55.79 o 
   3  -3   2     2532.94     2170.46     25.98 o 
   4  -3   2     2574.02     2441.10     24.43 o 
   5  -3   2      192.83      199.92      7.47 o 
   6  -3   2     1398.04     1295.95     18.21 o 
   7  -3   2     1212.04     1172.28     22.56 o 
   8  -3   2      825.66      808.23     24.55 o 
   9  -3   2        4.03       -5.94     12.22 o 
  10  -3   2      122.31      151.36     20.06 o 
 -10  -2   2       81.88       66.31     18.79 o 
  -9  -2   2      864.11      946.76     35.90 o 
  -8  -2   2     1274.48     1301.93     26.59 o 
  -7  -2   2      268.52      224.40     17.81 o 
  -6  -2   2       19.43       37.71     10.48 o 
  -5  -2   2      745.69      930.47     25.17 o 
  -4  -2   2      912.01     1022.21     24.70 o 
  -3  -2   2     1862.36     1996.52     36.25 o 
  -2  -2   2       95.41      119.42      9.90 o 
  -1  -2   2       18.75       15.71      4.38 o 
   0  -2   2     3867.63     3478.68     36.31 o 
   1  -2   2     5591.84     5938.08     84.92 o 
   2  -2   2      941.07      957.16     21.61 o 
   3  -2   2     1763.13     1712.06     28.59 o 
   4  -2   2      241.85      165.99      7.05 o 
   5  -2   2     2248.62     2213.14     28.46 o 
   6  -2   2     2211.96     2133.25     29.57 o 
   7  -2   2      703.63      643.88     26.32 o 
   8  -2   2      237.83      269.83     21.78 o 
   9  -2   2        0.14       -9.46     13.30 o 
  10  -2   2      116.11      133.39     21.49 o 
 -10  -1   2       55.37       79.74     17.94 o 
  -9  -1   2      606.90      678.17     19.90 o 
  -8  -1   2      849.68      843.95     20.90 o 
  -7  -1   2      991.10     1059.51     30.16 o 
  -6  -1   2      357.75      443.44     18.73 o 
  -5  -1   2     1280.99     1463.46     31.65 o 
  -4  -1   2     8286.91     8507.27    120.69 o 
  -3  -1   2     1986.50     2369.27     39.68 o 
  -2  -1   2      352.23      220.50      9.62 o 
  -1  -1   2      124.42       86.71      4.33 o 
   2  -1   2     3161.23     3276.94     54.47 o 
   3  -1   2     1186.19     1171.80     17.90 o 
   4  -1   2      131.24      227.04      7.85 o 
   5  -1   2       22.45       47.13     12.94 o 
   6  -1   2     2158.28     2156.84     29.94 o 
   7  -1   2     1303.94     1389.72     39.40 o 
   8  -1   2      861.71      953.33     34.60 o 
   9  -1   2       40.78       51.74     16.76 o 
  10  -1   2      134.71      176.91     23.59 o 
 -11   0   2        7.35       -4.95     15.21 o 
 -10   0   2      136.23      130.50     19.27 o 
  -9   0   2      417.71      423.59     16.44 o 
  -8   0   2     1293.10     1140.46     32.60 o 
  -7   0   2      671.83      788.16     25.46 o 
  -6   0   2       70.91      119.20     11.11 o 
  -5   0   2     2837.44     2899.85     50.38 o 
  -4   0   2     3040.39     2985.59     49.49 o 
  -3   0   2      836.69     1299.69     25.40 o 
  -2   0   2     6785.09     7856.39     76.54 o 
  -1   0   2      184.99       72.93      4.70 o 
   0   0   2     1436.58     1569.22     17.57 o 
   1   0   2     2749.37     3543.32     53.78 o 
   2   0   2     6954.37     8507.50    120.60 o 
   3   0   2     6590.56     7113.40     71.28 o 
   4   0   2      202.36      253.42      8.86 o 
   5   0   2     2677.06     2831.06     35.37 o 
   6   0   2     3281.98     3279.90     64.47 o 
   7   0   2       27.05       39.27     14.86 o 
   8   0   2       17.52       26.89     15.75 o 
   9   0   2        8.73        8.67     15.90 o 
  10   0   2       24.04       41.01     19.78 o 
 -11   1   2        0.54       -2.03     15.30 o 
 -10   1   2      206.55      230.28     14.34 o 
  -9   1   2     1603.74     1449.02     38.51 o 
  -8   1   2      942.12      897.55     29.59 o 
  -7   1   2      467.54      525.76     21.49 o 
  -6   1   2        1.20        0.73      7.17 o 
  -5   1   2     3872.85     3622.49     60.41 o 
  -4   1   2     5842.68     5713.32     85.17 o 
  -3   1   2     1981.04     1643.33     30.51 o 
  -2   1   2     1464.88     1495.84     18.93 o 
  -1   1   2      804.22      492.69      8.90 o 
   0   1   2      825.83      537.76      9.38 o 
   1   1   2     2183.34     2014.29     36.78 o 
   2   1   2    10791.49    11935.71    115.46 o 
   3   1   2       10.16       33.98      4.66 o 
   4   1   2        1.61        3.20      4.78 o 
   5   1   2      360.39      363.96     31.70 o 
   6   1   2     2959.17     3004.04     62.95 o 
   7   1   2     1946.72     2077.31     52.70 o 
   8   1   2      155.55      152.63     20.73 o 
   9   1   2      210.57      240.24     25.78 o 
 -10   2   2      584.40      601.15     19.54 o 
  -9   2   2     1353.48     1297.07     25.91 o 
  -8   2   2     1378.18     1434.77     25.92 o 
  -7   2   2      806.89      802.68     18.11 o 
  -6   2   2      255.22      317.86     11.57 o 
  -5   2   2     2648.63     2563.01     32.09 o 
  -4   2   2      728.59      688.83     12.80 o 
  -3   2   2     9674.38     8762.99     89.06 o 
  -1   2   2       56.03       83.04      5.15 o 
   0   2   2     8008.22     8104.97     80.16 o 
   1   2   2     6832.23     6659.48    100.52 o 
   2   2   2     7258.81     7340.93     74.85 o 
   3   2   2        5.55        3.59      4.77 o 
   4   2   2        3.44       16.36      6.44 o 
   5   2   2     1340.03     1309.44     38.28 o 
   6   2   2     2687.80     2681.54     60.44 o 
   7   2   2       88.69      102.82     18.63 o 
   8   2   2       94.76       95.04     20.51 o 
   9   2   2        8.01      -22.44     17.52 o 
 -10   3   2      503.41      521.98     25.71 o 
  -9   3   2      164.69      178.13     12.31 o 
  -8   3   2      808.05      882.42     20.59 o 
  -7   3   2     1347.49     1314.61     23.76 o 
  -6   3   2      373.76      396.71     24.79 o 
  -5   3   2     3040.92     2994.31     36.77 o 
  -4   3   2     9553.21     9898.52     99.31 o 
  -3   3   2     7552.91     7309.35    116.67 o 
  -2   3   2      644.32      756.33     13.66 o 
  -1   3   2        7.60       13.94      4.05 o 
   0   3   2     9542.96     9212.13     91.76 o 
   1   3   2     8909.59     8693.63     99.23 o 
   2   3   2     3254.85     3251.22     39.19 o 
   3   3   2       13.65       43.88      9.78 o 
   4   3   2       71.64       65.20      8.41 o 
   5   3   2     2128.31     2189.88     52.86 o 
   6   3   2      859.23      843.87     34.54 o 
   7   3   2      211.19      284.94     25.59 o 
   8   3   2       11.89       17.75     18.60 o 
 -11   4   2        0.47       -3.97     12.95 o 
 -10   4   2      497.44      514.14     26.22 o 
  -9   4   2     1044.33     1147.92     36.70 o 
  -8   4   2     1857.72     1972.97     51.73 o 
  -7   4   2     1282.11     1192.30     22.96 o 
  -6   4   2     1502.16     1410.51     23.91 o 
  -5   4   2      947.10      968.11     18.31 o 
  -4   4   2     1169.58      992.01     13.80 o 
  -3   4   2    10506.50    11199.55    199.55 o 
  -2   4   2     3295.48     3238.81     38.00 o 
  -1   4   2        5.99       -1.29      3.63 o 
   0   4   2     6267.38     6734.11     70.99 o 
   1   4   2     4838.18     4965.35     55.67 o 
   2   4   2     4080.20     4342.42     84.50 o 
   3   4   2       69.98       94.42      9.21 o 
   4   4   2      902.78     1030.62     22.49 o 
   5   4   2     1567.89     1512.89     44.92 o 
   6   4   2      589.11      579.25     31.46 o 
   7   4   2       91.90       95.96     21.46 o 
   8   4   2       42.89       37.52     20.73 o 
 -11   5   2        4.21       17.65     13.49 o 
 -10   5   2      266.86      280.34     22.60 o 
  -9   5   2      804.00      859.49     32.60 o 
  -8   5   2     2388.28     2230.74     52.44 o 
  -7   5   2      904.51      978.98     21.32 o 
  -6   5   2      193.20      192.59     12.14 o 
  -5   5   2     1662.64     1851.92     28.52 o 
  -4   5   2     7276.03     7746.27     77.93 o 
  -3   5   2     1262.68     1357.09     30.74 o 
  -2   5   2        0.58        1.11      4.55 o 
   0   5   2     1266.90     1245.65     35.17 o 
   1   5   2     3242.36     3065.30     40.12 o 
   2   5   2      903.44      989.72     21.35 o 
   3   5   2      297.79      288.56     14.52 o 
   4   5   2      122.10      147.99     18.89 o 
   5   5   2      719.89      718.32     33.33 o 
   6   5   2      601.69      688.92     34.67 o 
   7   5   2      446.62      414.43     30.60 o 
 -11   6   2        0.38       24.35     14.48 o 
 -10   6   2      224.20      223.26     21.08 o 
  -9   6   2     1410.42     1421.97     43.05 o 
  -8   6   2      796.71      816.00     31.68 o 
  -7   6   2     1158.23     1260.03     25.32 o 
  -6   6   2      849.46      869.29     20.78 o 
  -5   6   2     1780.25     1797.80     29.51 o 
  -4   6   2     4627.88     4548.24     52.34 o 
  -3   6   2     2512.45     2795.54     61.14 o 
  -2   6   2        7.27        4.73      5.63 o 
   0   6   2      619.82      714.09     23.81 o 
   1   6   2     1417.28     1421.56     28.17 o 
   2   6   2      784.81      895.34     21.75 o 
   3   6   2      157.83      163.93     20.76 o 
   4   6   2       49.98       76.19     16.22 o 
   5   6   2      784.79      799.97     35.43 o 
   6   6   2      450.48      509.95     31.33 o 
 -10   7   2      192.44      179.90     20.54 o 
  -9   7   2      858.65      924.63     36.06 o 
  -8   7   2     1380.79     1473.88     43.46 o 
  -7   7   2      745.29      770.64     30.22 o 
  -6   7   2      496.77      468.48     36.28 o 
  -5   7   2     1113.67     1145.79     35.30 o 
  -4   7   2     3491.68     3478.91     67.81 o 
  -3   7   2     1236.33     1146.78     33.05 o 
  -2   7   2       80.04       95.86     11.68 o 
  -1   7   2      169.65      158.96     43.16 o 
   0   7   2     2144.07     2151.26     34.02 o 
   1   7   2     1627.65     1650.78     29.98 o 
   2   7   2      228.02      260.30     27.32 o 
   3   7   2       82.28       57.65     16.06 o 
   4   7   2      383.78      307.89     26.09 o 
   5   7   2      696.04      775.97     38.03 o 
   6   7   2      356.73      409.54     32.60 o 
 -10   8   2      479.79      454.01     28.13 o 
  -9   8   2      994.15      885.30     36.16 o 
  -8   8   2      291.86      305.38     22.79 o 
  -7   8   2        7.31        6.41     10.38 o 
  -6   8   2       35.14       33.78     12.51 o 
  -5   8   2      772.18      766.19     30.76 o 
  -4   8   2     1335.72     1248.81     38.00 o 
  -3   8   2      700.98      663.53     27.46 o 
  -2   8   2      603.33      578.36     26.06 o 
  -1   8   2     1038.96     1049.39     23.36 o 
   0   8   2      611.97      601.62     20.52 o 
   1   8   2     2429.14     2448.90     39.42 o 
   2   8   2     1240.54     1264.78     27.98 o 
   3   8   2      180.92      186.47     21.94 o 
   4   8   2      773.53      767.21     37.20 o 
   5   8   2      590.26      704.23     37.90 o 
  -9   9   2      689.58      537.72     29.59 o 
  -8   9   2      462.93      436.97     26.89 o 
  -7   9   2      206.69      177.58     19.30 o 
  -6   9   2      590.97      574.83     28.38 o 
  -5   9   2     1733.90     1839.39     49.74 o 
  -4   9   2      941.04      860.76     32.79 o 
  -3   9   2     1427.58     1462.45     42.38 o 
  -2   9   2       59.97       54.60     14.32 o 
  -1   9   2     1304.97     1215.38     37.87 o 
   0   9   2      849.90      837.13     22.83 o 
   1   9   2      708.67      794.63     23.05 o 
   2   9   2        0.73        0.13     13.05 o 
   3   9   2        0.15       -5.43     14.44 o 
   4   9   2        4.84      -22.09     14.73 o 
  -9  10   2      573.48      624.93     33.59 o 
  -8  10   2      723.99      652.04     32.38 o 
  -7  10   2        1.03       12.82     10.92 o 
  -6  10   2      235.67      182.82     19.84 o 
  -5  10   2     1457.09     1391.98     44.35 o 
  -4  10   2     1341.17     1308.55     41.93 o 
  -3  10   2      290.92      292.18     22.25 o 
  -2  10   2      213.43      223.04     21.05 o 
  -1  10   2      618.45      560.45     28.25 o 
   0  10   2      217.87      210.59     20.57 o 
   1  10   2     1005.02     1043.55     37.87 o 
   2  10   2      219.69      202.02     23.05 o 
  -7  11   2       19.31       40.73     13.68 o 
  -6  11   2      624.09      598.07     31.87 o 
  -5  11   2     1034.57      982.79     39.01 o 
  -4  11   2      420.49      425.73     26.54 o 
  -3  11   2       38.86       34.35     13.94 o 
  -2  11   2       82.95      108.22     17.43 o 
  -1  11   2      148.12      188.28     20.89 o 
   0  11   2      365.32      367.32     26.13 o 
  -5  12   2      755.25      682.00     34.98 o 
  -4  12   2      273.43      258.43     24.00 o 
  -3  12   2       59.93       70.82     17.02 o 
  -1 -13   3        6.09       29.84     17.68 o 
   0 -13   3       44.65       29.71     17.36 o 
   1 -13   3      565.78      569.88     33.08 o 
   2 -13   3      594.90      616.80     33.36 o 
   3 -13   3       95.04      105.01     18.92 o 
   4 -13   3        1.84        2.29     12.57 o 
   5 -13   3       67.17       73.46     17.36 o 
   6 -13   3      510.83      457.47     29.65 o 
  -3 -12   3      233.08      218.34     25.46 o 
  -2 -12   3      365.24      438.55     30.70 o 
  -1 -12   3       30.24       21.30     17.17 o 
   0 -12   3      277.01      246.50     24.54 o 
   1 -12   3      700.76      673.81     33.81 o 
   2 -12   3     1231.19     1155.03     42.63 o 
   3 -12   3      194.20      197.29     20.82 o 
   4 -12   3       85.05       94.69     17.21 o 
   5 -12   3      529.63      523.44     29.24 o 
   6 -12   3      969.50      857.03     26.69 o 
   7 -12   3      131.85      135.94     29.46 o 
  -4 -11   3      367.69      325.69     19.38 o 
  -3 -11   3      682.93      760.86     36.22 o 
  -2 -11   3      181.08      191.71     23.40 o 
  -1 -11   3       45.77       40.92     16.98 o 
   0 -11   3      580.62      610.32     31.62 o 
   1 -11   3     1039.52     1069.29     39.68 o 
   2 -11   3      623.85      594.64     29.68 o 
   3 -11   3      315.90      274.37     22.03 o 
   4 -11   3      128.96      156.22     18.32 o 
   5 -11   3      632.45      664.91     22.97 o 
   6 -11   3     1257.21     1271.67     30.58 o 
   7 -11   3      318.94      354.72     18.59 o 
   8 -11   3       42.07       42.39     17.81 o 
  -5 -10   3      172.14      174.80     16.08 o 
  -4 -10   3      829.07      913.44     26.27 o 
  -3 -10   3      669.81      722.43     22.89 o 
  -2 -10   3      208.24      224.70     14.44 o 
  -1 -10   3      195.38      211.01     21.40 o 
   0 -10   3     1448.26     1599.71     46.76 o 
   1 -10   3      308.07      305.35     24.09 o 
   2 -10   3     1640.09     1645.97     46.41 o 
   3 -10   3      211.54      232.82     20.38 o 
   4 -10   3      317.05      308.21     36.13 o 
   5 -10   3      336.00      339.97     17.31 o 
   6 -10   3     1300.56     1334.97     30.25 o 
   7 -10   3      769.45      778.44     23.79 o 
   8 -10   3       34.46       56.37     11.65 o 
   9 -10   3      258.44      250.05     26.25 o 
  -6  -9   3        1.47      -13.64     15.08 o 
  -5  -9   3      573.71      529.06     21.29 o 
  -4  -9   3     1003.28     1061.55     26.56 o 
  -3  -9   3      978.07     1075.85     25.77 o 
  -2  -9   3       21.29       13.87      8.63 o 
  -1  -9   3      611.92      620.92     18.79 o 
   0  -9   3     1145.72     1233.63     39.62 o 
   1  -9   3     1224.18     1178.27     37.40 o 
   2  -9   3     1146.68     1230.68     38.25 o 
   3  -9   3       17.17       11.51      9.10 o 
   4  -9   3      179.73      214.32     14.13 o 
   5  -9   3      637.34      615.99     20.36 o 
   6  -9   3     1790.27     1796.17     61.84 o 
   7  -9   3      399.33      361.99     17.03 o 
   8  -9   3       22.58       25.76      9.58 o 
   9  -9   3       57.19       83.77     20.32 o 
  -7  -8   3      109.62      135.34     15.05 o 
  -6  -8   3       35.72       20.28     11.19 o 
  -5  -8   3      468.69      447.91     19.08 o 
  -4  -8   3     1273.65     1345.46     28.57 o 
  -3  -8   3     1920.39     1837.48     32.49 o 
  -2  -8   3      196.83      211.51     13.34 o 
  -1  -8   3      638.54      654.00     17.92 o 
   0  -8   3     3537.64     3604.58     45.39 o 
   1  -8   3     4461.59     4542.74     81.93 o 
   2  -8   3     2002.83     2252.04     36.45 o 
   3  -8   3      337.21      396.28     16.47 o 
   4  -8   3     1288.11     1338.75     27.23 o 
   5  -8   3     1134.75     1086.35     26.59 o 
   6  -8   3      510.92      554.64     19.09 o 
   7  -8   3     1131.69     1223.55     27.04 o 
   8  -8   3        3.92       23.28     13.25 o 
   9  -8   3       39.40       42.19     17.11 o 
  10  -8   3      358.19      335.45     28.19 o 
  -8  -7   3       21.90       -1.05     14.89 o 
  -7  -7   3       66.96       74.84     12.55 o 
  -6  -7   3        0.20       -9.53     13.14 o 
  -5  -7   3      205.26      255.25     15.00 o 
  -4  -7   3     2080.40     2144.90     35.48 o 
  -3  -7   3     3989.29     4105.08     52.75 o 
  -2  -7   3      375.14      424.40     15.48 o 
  -1  -7   3      609.49      299.23     13.84 o 
   0  -7   3     9512.32    10040.42    102.83 o 
   1  -7   3     3362.58     3430.85     48.51 o 
   2  -7   3     1026.43     1081.17     22.94 o 
   3  -7   3      792.76      912.01     20.58 o 
   4  -7   3       28.03       36.60     13.29 o 
   5  -7   3     1340.22     1333.10     26.86 o 
   6  -7   3     1963.97     1913.55     45.38 o 
   7  -7   3      283.84      283.03     14.18 o 
   8  -7   3       36.40       38.32     15.90 o 
   9  -7   3       38.53        3.40     15.11 o 
  10  -7   3      460.57      454.90     29.43 o 
  -8  -6   3      237.50      289.48     23.49 o 
  -7  -6   3      234.71      258.47     15.81 o 
  -6  -6   3      129.81      126.55     12.34 o 
  -5  -6   3     3313.20     3585.24     49.30 o 
  -4  -6   3     1844.82     1815.78     30.56 o 
  -3  -6   3      705.88      776.73     28.38 o 
  -2  -6   3      159.80      155.58     14.95 o 
  -1  -6   3      539.70      565.28     22.63 o 
   0  -6   3      267.96      205.83     16.25 o 
   1  -6   3     5618.32     6500.50     71.88 o 
   2  -6   3     4967.79     5068.78     62.22 o 
   3  -6   3       85.46       92.91      8.05 o 
   4  -6   3      916.60      768.26     19.22 o 
   5  -6   3     4710.37     4797.55    161.83 o 
   6  -6   3      904.21      900.36     20.55 o 
   7  -6   3      339.56      222.66     14.16 o 
   8  -6   3        2.15       -2.98     12.60 o 
   9  -6   3      122.09      155.64     20.35 o 
  10  -6   3      559.38      600.45     32.19 o 
  -9  -5   3      530.11      525.88     30.32 o 
  -8  -5   3      443.24      437.99     18.80 o 
  -7  -5   3      492.23      523.61     18.79 o 
  -6  -5   3     1073.71     1057.50     24.19 o 
  -5  -5   3     1919.78     1895.00     44.00 o 
  -4  -5   3     3123.45     2993.63     57.43 o 
  -3  -5   3     2542.21     2900.23     54.35 o 
  -2  -5   3       86.34      101.08     11.52 o 
  -1  -5   3     3599.46     4179.01     69.49 o 
   0  -5   3     7056.28     6714.90    100.57 o 
   1  -5   3     2479.57     2324.47     35.68 o 
   2  -5   3      513.42      829.00     19.73 o 
   3  -5   3      208.49      299.75     10.83 o 
   4  -5   3      527.14      590.13     10.58 o 
   5  -5   3     1714.15     1623.58     24.23 o 
   6  -5   3     2261.67     2284.02     33.85 o 
   7  -5   3     1338.33     1228.30     24.07 o 
   8  -5   3       38.51       68.57     14.86 o 
   9  -5   3      426.78      400.02     25.81 o 
  10  -5   3      725.60      743.46     34.09 o 
 -10  -4   3      206.69      218.34     25.17 o 
  -9  -4   3      962.80     1002.72     38.60 o 
  -8  -4   3      483.92      405.43     17.52 o 
  -7  -4   3        3.32       -1.02     12.09 o 
  -6  -4   3      329.27      347.29     20.82 o 
  -5  -4   3     2816.86     2528.66     50.54 o 
  -4  -4   3     5691.97     5462.99     87.27 o 
  -3  -4   3      292.11      450.78     18.25 o 
  -2  -4   3      345.76      410.55     16.57 o 
  -1  -4   3     5868.99     6048.61     90.41 o 
   0  -4   3       17.16       10.78      5.19 o 
   1  -4   3     3664.43     3935.06     67.47 o 
   2  -4   3      437.32      504.09     11.89 o 
   3  -4   3      662.87      644.73     12.29 o 
   4  -4   3      911.96      946.95     14.75 o 
   5  -4   3     1410.26     1380.71     18.02 o 
   6  -4   3     1796.75     1720.65     23.53 o 
   7  -4   3      287.46      274.14     18.00 o 
   8  -4   3       43.16       29.87     13.90 o 
   9  -4   3      553.75      649.81     31.05 o 
  10  -4   3      286.44      282.88     25.87 o 
 -10  -3   3      425.23      471.60     29.65 o 
  -9  -3   3      666.80      611.98     27.36 o 
  -8  -3   3      215.77      235.88     14.19 o 
  -7  -3   3      296.40      326.75     20.67 o 
  -6  -3   3      508.38      487.98     22.03 o 
  -5  -3   3     4440.85     4157.90     70.51 o 
  -4  -3   3     6820.55     6811.66    102.60 o 
  -3  -3   3      102.55      143.99     11.90 o 
  -2  -3   3      313.04      398.65     15.65 o 
  -1  -3   3    10010.72     8727.68    121.90 o 
   0  -3   3     1148.05     1155.69     13.36 o 
   1  -3   3     5391.97     5881.54     86.89 o 
   2  -3   3       91.80       66.07      4.96 o 
   3  -3   3      644.62      627.39      9.86 o 
   4  -3   3     1200.74     1047.75     14.45 o 
   5  -3   3     3874.16     4084.47     38.61 o 
   6  -3   3     2164.09     2243.10     38.12 o 
   7  -3   3      117.96      144.59     11.80 o 
   8  -3   3      410.40      415.94     26.36 o 
   9  -3   3      450.95      492.08     27.78 o 
  10  -3   3      468.93      488.39     29.84 o 
 -10  -2   3      317.69      284.12     25.08 o 
  -9  -2   3      767.28      652.60     24.00 o 
  -8  -2   3      189.57      231.86     18.79 o 
  -7  -2   3       18.25       18.41     11.30 o 
  -6  -2   3      257.72      244.43     16.73 o 
  -5  -2   3     2858.31     2507.23     47.33 o 
  -4  -2   3     1942.15     1891.73     37.14 o 
  -3  -2   3      405.58      400.21     14.98 o 
  -2  -2   3     6537.64     7435.89    104.95 o 
  -1  -2   3     8963.75     7923.65     77.66 o 
   0  -2   3    15094.98    15204.84    145.77 o 
   1  -2   3     3318.97     3374.83     29.33 o 
   2  -2   3     1415.58     1659.03     16.87 o 
   3  -2   3     1526.57     1295.41     16.87 o 
   4  -2   3     3993.63     3747.35     40.98 o 
   5  -2   3     1355.87     1411.09     20.91 o 
   6  -2   3     1646.45     1761.74     42.09 o 
   7  -2   3       15.96        2.35     12.70 o 
   8  -2   3      134.02      164.76     19.46 o 
   9  -2   3      332.82      317.80     26.22 o 
  10  -2   3      395.90      435.63     30.41 o 
 -11  -1   3       91.36       95.96     19.75 o 
 -10  -1   3      716.40      645.52     21.17 o 
  -9  -1   3      479.36      435.19     23.33 o 
  -8  -1   3      369.32      380.52     21.43 o 
  -7  -1   3       38.19       70.73     12.32 o 
  -6  -1   3     1040.57      947.20     27.05 o 
  -5  -1   3     5405.91     5004.27     78.76 o 
  -4  -1   3       99.23       44.03      7.14 o 
  -3  -1   3     5953.37     4974.47     74.00 o 
  -2  -1   3      180.32       82.94      4.99 o 
  -1  -1   3    27393.26    24228.04    227.94 o 
   0  -1   3      842.17      342.28     12.68 o 
   1  -1   3     4395.91     3321.36     51.87 o 
   2  -1   3      898.25      759.30     20.28 o 
   3  -1   3     1732.70     1575.11     32.73 o 
   4  -1   3     2428.02     2030.53     34.55 o 
   5  -1   3     1623.85     1514.63     22.13 o 
   6  -1   3      545.87      595.82     27.01 o 
   7  -1   3        7.97       14.54     13.75 o 
   8  -1   3       15.51       27.87     15.84 o 
   9  -1   3      608.00      584.87     32.63 o 
  10  -1   3      770.42      802.95     38.92 o 
 -11   0   3      180.28      162.28     21.75 o 
 -10   0   3      775.09      742.03     29.97 o 
  -9   0   3      599.52      672.77     27.24 o 
  -8   0   3      359.45      374.37     20.41 o 
  -7   0   3      228.46      251.29     17.11 o 
  -6   0   3     1095.13     1181.48     30.16 o 
  -5   0   3     4438.88     4500.26     72.35 o 
  -4   0   3     2714.93     1962.84     36.79 o 
  -3   0   3     1593.03     1005.93     22.16 o 
  -2   0   3     4320.80     5039.30     52.09 o 
  -1   0   3      986.17     1284.17     16.80 o 
   0   0   3     5509.75     5017.21     50.74 o 
   1   0   3      536.62      291.67     14.32 o 
   2   0   3      451.12      317.99     15.27 o 
   3   0   3      790.22      753.02     23.24 o 
   4   0   3     1944.10     1750.62     23.36 o 
   5   0   3     2672.60     2775.00     57.33 o 
   6   0   3     2415.01     2509.49     56.66 o 
   7   0   3       42.10       51.65     16.95 o 
   8   0   3      857.31      860.50     36.38 o 
   9   0   3      482.83      484.46     32.06 o 
 -11   1   3      244.33      267.39     24.28 o 
 -10   1   3     1261.34     1074.27     35.68 o 
  -9   1   3      435.23      505.34     23.87 o 
  -8   1   3      375.57      420.11     22.41 o 
  -7   1   3      742.89      839.81     28.13 o 
  -6   1   3     2613.20     2520.09     49.01 o 
  -5   1   3     4613.08     4928.56     78.57 o 
  -4   1   3       16.09       42.92      4.26 o 
  -3   1   3       65.50       28.24      4.50 o 
  -2   1   3     9470.87    10259.16    139.88 o 
  -1   1   3     1867.51     2331.06     27.25 o 
   0   1   3       41.69       56.69      4.24 o 
   1   1   3     1523.86     1326.11     17.58 o 
   2   1   3     3757.17     3926.91     42.41 o 
   3   1   3      568.96      604.76     12.11 o 
   4   1   3     4138.83     4252.64     48.28 o 
   5   1   3     3448.76     3424.02     67.87 o 
   6   1   3     1771.70     1861.64     49.27 o 
   7   1   3      454.74      507.88     29.46 o 
   8   1   3      196.68      203.80     24.00 o 
   9   1   3      548.66      584.55     35.78 o 
 -11   2   3      247.71      231.96     21.43 o 
 -10   2   3      860.89      818.44     31.87 o 
  -9   2   3      853.71      919.71     32.00 o 
  -8   2   3      351.68      303.56     13.79 o 
  -7   2   3     1299.46     1252.40     26.51 o 
  -6   2   3     4713.87     4922.86     73.79 o 
  -5   2   3     4891.23     4959.92     54.26 o 
  -4   2   3     1668.72     1644.86     17.97 o 
  -3   2   3      219.74      119.21      7.09 o 
  -2   2   3     2100.97     2573.94     41.63 o 
  -1   2   3     3061.27     3357.35     37.90 o 
   0   2   3     9105.31     9701.46     97.39 o 
   1   2   3     5835.09     6044.17     62.72 o 
   2   2   3      533.93      517.81     17.89 o 
   3   2   3     1369.09     1772.33     30.01 o 
   4   2   3     2259.75     2214.67     50.12 o 
   5   2   3     2367.12     2561.36     58.19 o 
   6   2   3      129.74      179.48     20.95 o 
   7   2   3       29.24       51.52     18.41 o 
   8   2   3      320.86      289.35     28.25 o 
 -11   3   3      393.92      382.59     25.49 o 
 -10   3   3      522.13      594.39     28.41 o 
  -9   3   3      319.04      290.43     20.79 o 
  -8   3   3        8.44       27.84     11.97 o 
  -7   3   3      129.48      181.63     10.39 o 
  -6   3   3      350.35      337.86     12.19 o 
  -5   3   3     3359.39     3452.83     40.76 o 
  -4   3   3    12556.74    14263.00    113.73 o 
  -3   3   3     5462.71     5783.80     88.35 o 
  -2   3   3    10101.11    12230.64    120.47 o 
  -1   3   3    15818.85    18612.19    178.58 o 
   0   3   3     6160.53     6930.34     72.08 o 
   1   3   3       59.40       67.11      5.96 o 
   2   3   3      191.54      203.02      9.81 o 
   3   3   3     1439.52     1594.95     25.48 o 
   4   3   3     2609.81     2574.05     56.89 o 
   5   3   3      980.23     1077.04     38.54 o 
   6   3   3      280.39      290.24     25.27 o 
   7   3   3       31.66       22.51     17.78 o 
   8   3   3      352.25      361.22     30.35 o 
 -11   4   3      520.56      510.36     28.95 o 
 -10   4   3      446.11      432.81     26.16 o 
  -9   4   3      132.80      106.76     16.25 o 
  -8   4   3       49.37       59.87     13.27 o 
  -7   4   3      159.76      224.88     18.09 o 
  -6   4   3     1993.96     2088.61     30.16 o 
  -5   4   3     2273.54     2317.26     30.10 o 
  -4   4   3     1719.71     1908.90     51.00 o 
  -3   4   3       30.54       14.55      4.84 o 
  -1   4   3     2056.90     2067.61     28.78 o 
   0   4   3    10680.76    11428.26    114.85 o 
   1   4   3     3994.57     4519.49     77.81 o 
   2   4   3       12.72       20.84      6.66 o 
   3   4   3     2252.09     2451.01     35.43 o 
   4   4   3     3324.15     3701.85     75.49 o 
   5   4   3     1458.50     1714.50     49.08 o 
   6   4   3       12.26       29.59     17.05 o 
   7   4   3       16.78       14.98     19.24 o 
 -11   5   3      362.39      429.28     27.55 o 
 -10   5   3      504.84      521.53     29.05 o 
  -9   5   3     1066.20     1067.70     36.95 o 
  -8   5   3      222.19      219.51     18.79 o 
  -7   5   3      564.81      648.45     26.92 o 
  -6   5   3     1909.36     1818.20     62.30 o 
  -5   5   3     3014.29     3007.32     31.27 o 
  -4   5   3     1364.43     1339.86     30.51 o 
  -3   5   3      116.32      175.41      9.54 o 
  -1   5   3     2829.94     2950.46     38.79 o 
   0   5   3     2940.42     3022.60     39.57 o 
   1   5   3     1100.53     1196.64     23.05 o 
   2   5   3      570.21      586.91     17.60 o 
   3   5   3     1263.52     1169.98     38.73 o 
   4   5   3     1652.51     1810.40     50.19 o 
   5   5   3     1192.57     1187.48     42.89 o 
   6   5   3      257.04      258.12     26.06 o 
   7   5   3       14.68        6.67     18.48 o 
 -11   6   3      379.19      409.38     28.09 o 
 -10   6   3     1158.05     1137.32     40.67 o 
  -9   6   3      350.35      348.94     23.40 o 
  -8   6   3      234.00      260.47     20.73 o 
  -7   6   3       70.65       69.81     13.24 o 
  -6   6   3     1504.78     1460.73     40.19 o 
  -5   6   3     2237.35     2158.80     49.36 o 
  -4   6   3      210.41      229.46     15.13 o 
  -3   6   3      176.29      209.06     11.74 o 
  -2   6   3      562.09      528.21     15.61 o 
  -1   6   3     2298.38     2184.30     33.17 o 
   0   6   3     2476.13     2454.90     36.06 o 
   1   6   3     1021.41     1017.82     22.55 o 
   2   6   3      117.05      147.89     11.52 o 
   3   6   3     1085.70     1119.42     39.05 o 
   4   6   3      955.74     1062.37     40.06 o 
   5   6   3      696.23      636.89     34.70 o 
   6   6   3       74.96       59.68     20.41 o 
 -10   7   3      487.37      524.39     29.33 o 
  -9   7   3      170.94      173.80     19.43 o 
  -8   7   3        1.97        7.90     11.36 o 
  -7   7   3        1.46       22.28     11.68 o 
  -6   7   3     2959.59     3127.71     66.44 o 
  -5   7   3     3721.05     3880.89     75.77 o 
  -4   7   3      587.28      683.27     27.05 o 
  -3   7   3      281.11      290.47     13.62 o 
  -2   7   3     1816.02     1916.20     31.54 o 
  -1   7   3     3938.67     4029.68     52.31 o 
   0   7   3      505.29      553.60     18.09 o 
   1   7   3      348.97      344.65     16.98 o 
   2   7   3      165.69      215.10     20.79 o 
   3   7   3      879.90      925.77     36.67 o 
   4   7   3      411.19      479.28     30.57 o 
   5   7   3      461.32      439.28     31.59 o 
 -10   8   3      245.36      195.77     21.75 o 
  -9   8   3      227.08      276.08     22.41 o 
  -8   8   3       78.99       81.87     15.46 o 
  -7   8   3       36.22       37.24     11.97 o 
  -6   8   3     3415.05     3209.30     69.36 o 
  -5   8   3     1724.91     1788.88     47.49 o 
  -4   8   3      656.40      746.95     30.00 o 
  -3   8   3        0.31        2.48     10.35 o 
  -2   8   3     2628.16     2541.93     56.44 o 
  -1   8   3     2097.38     2057.07     53.19 o 
   0   8   3      280.36      300.19     15.27 o 
   1   8   3      197.55      207.11     20.30 o 
   2   8   3      187.21      179.99     21.40 o 
   3   8   3      498.53      468.01     30.16 o 
   4   8   3      662.49      632.13     35.24 o 
  -9   9   3      173.30      224.28     22.51 o 
  -8   9   3       17.07       10.57     12.25 o 
  -7   9   3      610.63      530.33     28.19 o 
  -6   9   3     1097.13      983.17     36.57 o 
  -5   9   3      932.19      863.33     33.81 o 
  -4   9   3      328.74      318.78     23.01 o 
  -3   9   3      596.32      622.36     28.41 o 
  -2   9   3      597.17      562.80     27.17 o 
  -1   9   3      991.18      961.33     34.76 o 
   0   9   3      466.21      425.91     17.67 o 
   1   9   3      131.97      103.93     17.27 o 
   2   9   3      352.53      357.32     27.62 o 
   3   9   3      465.17      406.65     30.60 o 
  -8  10   3       50.12       32.73     13.68 o 
  -7  10   3      347.05      410.62     27.05 o 
  -6  10   3      649.65      577.50     30.60 o 
  -5  10   3      567.78      501.95     27.81 o 
  -4  10   3       67.30       69.90     15.75 o 
  -3  10   3       95.15      111.74     16.82 o 
  -2  10   3      630.70      709.65     31.46 o 
  -1  10   3     1220.60     1225.51     40.86 o 
   0  10   3      256.45      285.29     22.73 o 
  -7  11   3      299.27      291.51     25.49 o 
  -6  11   3      538.22      497.22     30.28 o 
  -5  11   3      395.26      409.38     27.14 o 
  -4  11   3       21.02       -0.73     12.41 o 
  -3  11   3      190.53      168.63     20.19 o 
  -2  11   3      309.01      278.72     23.11 o 
  -1  11   3      265.44      234.21     22.32 o 
   2 -14   4       33.67       31.08     17.62 o 
   3 -14   4       27.90       33.49     15.78 o 
  -1 -13   4      400.00      409.57     30.51 o 
   0 -13   4      652.19      674.10     35.84 o 
   1 -13   4      500.15      446.30     30.28 o 
   2 -13   4       20.90       11.11     13.97 o 
   3 -13   4      160.19      164.25     21.05 o 
   4 -13   4      626.96      592.48     32.09 o 
   5 -13   4      349.43      359.26     26.60 o 
   6 -13   4      399.28      369.06     20.34 o 
  -3 -12   4       28.45       16.35     17.62 o 
  -2 -12   4        0.57       43.52     17.97 o 
  -1 -12   4      251.60      311.96     27.17 o 
   0 -12   4     1076.77     1024.75     40.95 o 
   1 -12   4     1155.91     1123.89     42.35 o 
   2 -12   4        0.15       -8.13     13.11 o 
   3 -12   4      142.79      162.37     19.94 o 
   4 -12   4     1327.52     1292.90     43.93 o 
   5 -12   4      647.70      700.20     24.40 o 
   6 -12   4      327.56      320.00     21.08 o 
   7 -12   4       39.76       34.39     11.87 o 
  -4 -11   4       93.57       76.45     12.87 o 
  -3 -11   4        4.37       20.28     17.24 o 
  -2 -11   4        7.50       -9.05     15.33 o 
  -1 -11   4      462.09      480.52     29.49 o 
   0 -11   4     1501.11     1531.30     47.71 o 
   1 -11   4      170.37      242.02     22.32 o 
   2 -11   4       24.56       46.79     14.54 o 
   3 -11   4      354.85      389.76     24.92 o 
   4 -11   4     1340.20     1249.77     29.72 o 
   5 -11   4      396.65      413.54     19.18 o 
   6 -11   4      256.27      264.85     16.81 o 
   7 -11   4        5.04        2.33      9.92 o 
   8 -11   4      236.84      246.15     19.79 o 
  -6 -10   4      201.73      173.62     22.09 o 
  -5 -10   4      535.67      582.89     26.41 o 
  -4 -10   4      102.97      101.99     22.73 o 
  -3 -10   4       39.63       55.28     11.49 o 
  -2 -10   4      264.14      224.52     13.69 o 
  -1 -10   4     1391.99     1326.33     43.08 o 
   0 -10   4     1938.72     1868.34     50.98 o 
   1 -10   4       42.65       90.66     16.82 o 
   2 -10   4      111.72      153.04     18.48 o 
   3 -10   4      543.28      506.51     20.33 o 
   4 -10   4     1285.94     1252.19     28.68 o 
   5 -10   4      319.34      348.74     17.80 o 
   6 -10   4      388.53      402.53     32.28 o 
   7 -10   4        0.23       -2.24     16.70 o 
   8 -10   4      458.67      485.88     20.02 o 
   9 -10   4      542.93      515.95     32.28 o 
  -7  -9   4       71.44       64.85     13.77 o 
  -6  -9   4      372.19      388.10     21.57 o 
  -5  -9   4      931.36      878.88     25.07 o 
  -4  -9   4      186.51      183.08     16.60 o 
  -3  -9   4        0.11       -9.28      8.29 o 
  -2  -9   4     1106.34     1145.30     25.18 o 
  -1  -9   4     1708.00     1665.65     29.34 o 
   0  -9   4      832.61      891.93     33.43 o 
   1  -9   4       35.56       52.54     14.13 o 
   2  -9   4      138.02      141.62     13.16 o 
   3  -9   4     1394.44     1393.31     28.99 o 
   4  -9   4     1838.03     1775.98     33.01 o 
   5  -9   4     1033.80     1034.04     25.42 o 
   6  -9   4      446.51      417.16     17.73 o 
   7  -9   4      270.88      237.56     14.97 o 
   8  -9   4     1081.60     1035.80     39.49 o 
   9  -9   4      273.20      259.48     25.49 o 
  -7  -8   4       27.31       14.79     23.81 o 
  -6  -8   4      779.36      847.96     24.57 o 
  -5  -8   4     1069.00     1055.35     25.94 o 
  -4  -8   4       95.79      107.43     11.73 o 
  -3  -8   4       48.57       38.53      9.33 o 
  -2  -8   4     1126.94     1227.31     24.55 o 
  -1  -8   4     2397.72     2342.92     53.05 o 
   0  -8   4     4405.59     4703.81     84.38 o 
   1  -8   4      622.91      736.54     28.22 o 
   2  -8   4      814.99      878.90     22.16 o 
   3  -8   4     3978.30     3954.09     52.59 o 
   4  -8   4     2194.57     2036.74     34.11 o 
   5  -8   4     1316.62     1294.92     26.52 o 
   6  -8   4        0.44        8.42      8.45 o 
   7  -8   4      695.06      666.48     19.94 o 
   8  -8   4      247.06      235.32     23.14 o 
   9  -8   4      607.25      594.74     32.57 o 
  -8  -7   4       45.56       32.40     11.67 o 
  -7  -7   4       63.34       64.83     12.19 o 
  -6  -7   4      335.89      358.08     17.07 o 
  -5  -7   4      760.44      653.20     20.28 o 
  -4  -7   4      837.85      816.32     31.78 o 
  -3  -7   4      940.34      999.20     33.46 o 
  -2  -7   4     1078.73      933.61     32.09 o 
  -1  -7   4    11694.96    11550.61    169.99 o 
   0  -7   4     6453.66     6906.13    109.58 o 
   1  -7   4      307.79      252.77     13.31 o 
   2  -7   4     3404.49     3475.93     45.89 o 
   3  -7   4     3841.30     3563.92     46.74 o 
   4  -7   4     1920.54     1828.61     30.42 o 
   5  -7   4      717.00      746.47     19.58 o 
   6  -7   4       60.25       34.83     20.52 o 
   7  -7   4       11.06       10.06     14.38 o 
   8  -7   4     1054.29     1023.26     37.17 o 
   9  -7   4      960.15     1006.53     38.79 o 
  10  -7   4      302.36      301.42     26.60 o 
  -9  -6   4       99.32       87.96     18.98 o 
  -8  -6   4       56.33       30.36     23.57 o 
  -7  -6   4      110.92      115.92     19.70 o 
  -6  -6   4     1814.46     1605.52     43.81 o 
  -5  -6   4      392.17      308.27     22.51 o 
  -4  -6   4      857.38      859.68     30.22 o 
  -3  -6   4        0.20       17.02     11.52 o 
  -2  -6   4     3930.86     3972.28     70.22 o 
  -1  -6   4     4657.89     4380.17     74.70 o 
   0  -6   4     1253.13     1077.67     29.27 o 
   1  -6   4      361.24      386.10     30.86 o 
   2  -6   4       52.07      189.02     12.59 o 
   3  -6   4     2351.51     2527.74     57.03 o 
   4  -6   4     5138.08     5151.77     60.17 o 
   5  -6   4     3697.06     3653.25     80.63 o 
   6  -6   4       15.70       26.70      7.76 o 
   7  -6   4      446.20      404.68     25.05 o 
   8  -6   4     1052.18     1044.31     37.65 o 
   9  -6   4      743.16      805.55     35.05 o 
  10  -6   4      281.62      289.16     27.21 o 
  -9  -5   4      326.39      294.70     17.49 o 
  -8  -5   4       70.98       91.56     12.54 o 
  -7  -5   4     1092.66     1126.62     36.86 o 
  -6  -5   4     1015.87      863.04     31.49 o 
  -5  -5   4     1859.69     1996.17     46.35 o 
  -4  -5   4      580.57      644.23     25.43 o 
  -3  -5   4     1571.77     1705.65     38.32 o 
  -2  -5   4     1872.03     1542.35     34.70 o 
  -1  -5   4     6376.52     6500.50     99.11 o 
   0  -5   4     4748.19     4594.36     69.25 o 
   1  -5   4      613.20      676.81     19.83 o 
   2  -5   4      707.76      697.20     10.84 o 
   3  -5   4     6125.62     6055.62     64.05 o 
   4  -5   4     1082.69      937.16     14.17 o 
   5  -5   4      818.23      782.98     13.96 o 
   6  -5   4      482.41      483.40     18.25 o 
   7  -5   4        7.91       32.00     13.43 o 
   8  -5   4     1369.71     1310.17     41.17 o 
   9  -5   4     1149.32     1043.16     39.14 o 
  10  -5   4      388.35      402.17     28.28 o 
 -10  -4   4      349.98      311.96     27.36 o 
  -9  -4   4      200.54      215.92     32.67 o 
  -8  -4   4      244.35      203.13     19.52 o 
  -7  -4   4      631.43      567.88     26.38 o 
  -6  -4   4     2029.33     1899.67     44.41 o 
  -5  -4   4     1750.03     1929.29     43.08 o 
  -4  -4   4       76.83       66.89     10.79 o 
  -3  -4   4        5.68       29.14      8.13 o 
  -2  -4   4     1446.50     1417.88     31.30 o 
  -1  -4   4     9756.88     9517.74    134.50 o 
   0  -4   4     1484.13     1400.55     25.27 o 
   1  -4   4      603.72      630.55     10.10 o 
   2  -4   4      151.37      136.53      6.12 o 
   3  -4   4     5740.30     5191.51     45.65 o 
   4  -4   4     2898.89     2660.88     27.26 o 
   5  -4   4     2651.91     2590.10     27.68 o 
   6  -4   4      142.68      164.63     11.20 o 
   7  -4   4      558.28      534.97     52.74 o 
   8  -4   4      673.05      602.10     29.14 o 
   9  -4   4      327.63      328.97     25.43 o 
  10  -4   4      302.96      381.98     28.35 o 
 -10  -3   4      383.94      397.18     18.74 o 
  -9  -3   4      222.60      297.96     22.41 o 
  -8  -3   4       52.66       69.52     14.57 o 
  -7  -3   4      812.46      816.41     29.24 o 
  -6  -3   4     1085.79     1123.70     32.09 o 
  -5  -3   4     3994.73     4022.76     69.36 o 
  -4  -3   4     1348.91     1183.19     29.27 o 
  -3  -3   4     2020.58     2057.35     39.36 o 
  -2  -3   4     9626.53     9066.90    128.25 o 
  -1  -3   4    10796.85    10284.37    140.67 o 
   0  -3   4     5759.77     5106.08     43.44 o 
   1  -3   4     2910.17     3321.78     37.09 o 
   2  -3   4     1492.53     1308.94     21.91 o 
   3  -3   4     2779.40     2568.48     25.28 o 
   4  -3   4     2512.42     2341.24     24.98 o 
   5  -3   4      309.29      246.90     12.61 o 
   6  -3   4      443.00      388.71     19.03 o 
   7  -3   4      321.25      325.43     15.93 o 
   8  -3   4      980.26      927.00     24.70 o 
   9  -3   4      876.01      870.03     36.35 o 
  10  -3   4      106.84      138.72     21.75 o 
 -10  -2   4      216.98      254.50     22.06 o 
  -9  -2   4        1.73       -1.87     12.09 o 
  -8  -2   4        0.58       13.68     11.68 o 
  -7  -2   4      373.97      390.71     20.95 o 
  -6  -2   4     1651.01     1803.99     40.82 o 
  -5  -2   4     8408.88     8937.57    131.68 o 
  -4  -2   4      982.09      881.30     23.59 o 
  -3  -2   4      782.58      915.39     22.51 o 
  -2  -2   4     6894.97     8057.13     80.83 o 
  -1  -2   4    30000.18    31331.73    239.70 o 
   0  -2   4      279.51      441.74      7.94 o 
   1  -2   4      145.60       77.82      4.09 o 
   2  -2   4       85.56      146.85      8.01 o 
   3  -2   4     3982.51     4346.52     69.71 o 
   4  -2   4     1551.12     1526.92     34.54 o 
   5  -2   4      307.14      301.96     20.00 o 
   6  -2   4      301.21      290.62     22.03 o 
   7  -2   4     1001.83      980.66     34.73 o 
   8  -2   4      930.47      905.20     35.87 o 
   9  -2   4      558.36      672.83     34.13 o 
 -11  -1   4      230.79      310.15     25.55 o 
 -10  -1   4      395.84      429.35     25.21 o 
  -9  -1   4       57.60       59.39     14.60 o 
  -8  -1   4      180.35      177.04     17.11 o 
  -7  -1   4      857.98      817.46     27.65 o 
  -6  -1   4     2371.32     2454.25     48.57 o 
  -5  -1   4      686.11      808.79     23.55 o 
  -4  -1   4      141.80      197.61     12.48 o 
  -3  -1   4     1275.18     1251.05     28.17 o 
  -2  -1   4      528.05      917.94     14.94 o 
  -1  -1   4      628.04     1178.98     16.45 o 
   0  -1   4      268.45      624.21     10.66 o 
   1  -1   4      666.47     1034.50     25.24 o 
   2  -1   4     1089.59     1051.48     25.87 o 
   3  -1   4     2062.66     2235.78     43.65 o 
   4  -1   4     2610.96     2656.18     52.09 o 
   5  -1   4      923.83      915.11     30.63 o 
   6  -1   4       94.02      103.61     16.82 o 
   7  -1   4     1123.04     1165.67     39.43 o 
   8  -1   4      859.61      928.38     37.43 o 
   9  -1   4      633.54      767.68     37.65 o 
 -11   0   4      377.10      447.79     27.30 o 
 -10   0   4      478.80      496.68     26.67 o 
  -9   0   4       63.75       94.03     15.27 o 
  -8   0   4     1032.03      898.28     30.00 o 
  -7   0   4     1554.88     1468.80     37.52 o 
  -6   0   4      233.52      221.61     15.78 o 
  -5   0   4       16.41        1.78      7.11 o 
  -4   0   4        1.83       98.09      9.27 o 
  -3   0   4      482.94      368.68     10.17 o 
  -2   0   4     1862.52     1648.24     22.01 o 
  -1   0   4     7263.09     7523.07     75.30 o 
   0   0   4      866.26     1173.17     16.19 o 
   1   0   4      664.49      974.31     24.70 o 
   2   0   4     1228.74     1150.24     29.01 o 
   3   0   4     3319.02     3522.81     62.41 o 
   4   0   4     1457.79     1582.44     39.55 o 
   5   0   4      452.49      490.58     25.94 o 
   6   0   4      277.04      335.29     26.28 o 
   7   0   4     1052.93     1082.56     39.46 o 
   8   0   4     1077.56     1235.92     44.28 o 
   9   0   4      506.65      568.58     34.89 o 
 -11   1   4      723.50      808.38     34.25 o 
 -10   1   4      303.35      287.45     21.36 o 
  -9   1   4      339.29      400.97     22.89 o 
  -8   1   4     1016.37      923.58     31.14 o 
  -7   1   4     1011.50      941.99     29.87 o 
  -6   1   4     1462.93     1326.04     33.59 o 
  -5   1   4      176.53      204.16      7.99 o 
  -4   1   4       24.51       21.02      4.89 o 
  -3   1   4     1294.15     1524.87     22.00 o 
  -2   1   4      553.12      347.99      9.69 o 
  -1   1   4      173.11      147.26     18.19 o 
   0   1   4     2716.00     3196.88     36.04 o 
   1   1   4      201.11      349.37     10.81 o 
   2   1   4      996.40     1034.43     28.79 o 
   3   1   4      934.75      878.54     28.48 o 
   4   1   4     2003.41     2126.36     49.24 o 
   5   1   4     1317.99     1459.81     42.41 o 
   6   1   4      606.21      602.45     31.11 o 
   7   1   4      823.19      841.90     37.05 o 
   8   1   4      853.68      928.50     40.76 o 
 -11   2   4      420.91      502.77     28.44 o 
 -10   2   4      179.27      133.23     17.78 o 
  -9   2   4       15.87        7.14     12.63 o 
  -8   2   4      487.60      470.62     24.00 o 
  -7   2   4     1965.56     1872.46     44.03 o 
  -6   2   4     1732.95     1705.86     37.22 o 
  -5   2   4       29.96       53.44      5.27 o 
  -4   2   4     2388.02     3202.57     45.90 o 
  -3   2   4     2541.01     2481.03     31.94 o 
  -2   2   4     1446.04     1212.90     19.16 o 
  -1   2   4        3.48       19.10      4.30 o 
   0   2   4     1017.88     1255.94     19.23 o 
   1   2   4     1423.36     1424.66     20.79 o 
   2   2   4      606.45      489.85     11.72 o 
   3   2   4     4335.79     3834.19     71.17 o 
   4   2   4     2065.24     2162.58     52.00 o 
   5   2   4       41.37       57.11     15.81 o 
   6   2   4      132.87      151.20     21.27 o 
   7   2   4      509.53      579.63     33.30 o 
   8   2   4      661.06      769.68     38.86 o 
 -11   3   4      154.12      132.12     19.40 o 
 -10   3   4       22.26        7.59     13.43 o 
  -9   3   4      100.36      126.41     16.60 o 
  -8   3   4      318.84      334.30     21.78 o 
  -7   3   4     1362.00     1361.94     37.65 o 
  -6   3   4     1021.96      990.15     30.22 o 
  -5   3   4     1066.59      999.73     25.52 o 
  -4   3   4      283.02      284.75     10.29 o 
  -3   3   4     1863.57     1561.79     23.52 o 
  -2   3   4    10691.31    10867.38    109.59 o 
  -1   3   4    10149.99    10187.58    103.14 o 
   0   3   4       22.43       52.55      5.69 o 
   1   3   4     3063.09     3385.08     41.07 o 
   2   3   4     2817.02     2499.05     33.26 o 
   3   3   4     1284.08     1246.71     37.71 o 
   4   3   4      147.65      189.67     20.19 o 
   5   3   4      126.29      123.20     19.90 o 
   6   3   4      109.30      100.54     20.63 o 
   7   3   4      410.90      406.52     32.13 o 
 -11   4   4      116.46       98.98     17.81 o 
 -10   4   4       12.26       25.52     13.59 o 
  -9   4   4      125.22       95.65     16.35 o 
  -8   4   4     1456.74     1506.00     42.47 o 
  -7   4   4      205.71      185.87     17.05 o 
  -6   4   4      963.43      930.38     30.47 o 
  -5   4   4     1126.31     1056.59     20.17 o 
  -4   4   4      207.88      222.94     10.06 o 
  -3   4   4     1345.21     1351.96     42.90 o 
  -2   4   4     4173.52     4130.90     49.11 o 
  -1   4   4     1043.97     1014.25     19.50 o 
   0   4   4      185.90      190.67     15.79 o 
   1   4   4       22.36       14.68      6.11 o 
   2   4   4     2125.73     1931.91     29.82 o 
   3   4   4     3039.52     3023.40     64.66 o 
   4   4   4      778.44      808.63     34.22 o 
   5   4   4        1.90      -13.49     14.16 o 
   6   4   4      413.70      407.98     31.33 o 
   7   4   4      649.08      618.23     37.55 o 
 -11   5   4      276.77      220.78     23.75 o 
 -10   5   4        0.42        5.30     14.06 o 
  -9   5   4      611.04      676.86     30.22 o 
  -8   5   4      759.61      810.60     31.59 o 
  -7   5   4      391.39      391.67     22.76 o 
  -6   5   4      918.81      929.80     19.64 o 
  -5   5   4        1.55       -1.53      5.44 o 
  -4   5   4     1032.10     1070.21     21.05 o 
  -2   5   4     2328.80     2426.59     35.07 o 
  -1   5   4     2218.37     2266.22     33.39 o 
   0   5   4       10.13       24.80      7.06 o 
   1   5   4      783.00      815.25     20.05 o 
   2   5   4     1421.69     1462.10     42.54 o 
   3   5   4      748.93      698.26     31.87 o 
   4   5   4      744.80      707.24     33.84 o 
   5   5   4      212.17      240.18     25.21 o 
   6   5   4      162.07      199.52     25.59 o 
 -11   6   4      139.52      152.15     21.21 o 
 -10   6   4       20.74        5.17     12.86 o 
  -9   6   4      371.25      340.14     23.81 o 
  -8   6   4     1549.93     1655.27     47.11 o 
  -7   6   4      939.60      913.07     32.38 o 
  -6   6   4      366.06      379.92     22.63 o 
  -5   6   4       56.58       38.13     11.94 o 
  -4   6   4      492.06      475.55     17.59 o 
  -3   6   4      882.85      873.19     20.29 o 
  -2   6   4     1500.15     1560.27     27.70 o 
  -1   6   4     2649.37     2647.58     48.66 o 
   0   6   4        1.97        9.02     10.65 o 
   1   6   4      133.20      132.21     11.79 o 
   2   6   4     1434.57     1479.88     44.70 o 
   3   6   4     1685.77     1603.46     48.06 o 
   4   6   4      209.20      218.12     24.25 o 
   5   6   4        0.20       -9.78     16.54 o 
 -10   7   4        2.47       13.84     13.46 o 
  -9   7   4      170.72      158.31     19.75 o 
  -8   7   4     1530.49     1468.35     45.01 o 
  -7   7   4     1281.38     1293.60     41.20 o 
  -6   7   4      568.68      553.47     26.54 o 
  -5   7   4        5.16       -1.59      9.84 o 
  -4   7   4      686.99      707.84     28.25 o 
  -3   7   4      938.53      914.91     23.21 o 
  -2   7   4     2973.73     2967.40     60.19 o 
  -1   7   4      357.85      329.72     22.17 o 
   0   7   4      200.46      254.18     13.83 o 
   1   7   4      346.57      365.19     24.86 o 
   2   7   4     1096.24     1052.27     39.49 o 
   3   7   4      590.33      520.71     31.27 o 
   4   7   4       59.38       55.24     18.95 o 
 -10   8   4       12.73        5.81     13.75 o 
  -9   8   4      168.63      233.90     22.70 o 
  -8   8   4      480.26      427.09     25.71 o 
  -7   8   4     1043.79      940.18     35.94 o 
  -6   8   4      739.41      699.78     30.63 o 
  -5   8   4      107.62      116.25     16.13 o 
  -4   8   4      841.21      875.42     32.16 o 
  -3   8   4     2807.63     2718.72     60.79 o 
  -2   8   4     1624.82     1663.20     44.22 o 
  -1   8   4      258.08      253.40     14.29 o 
   0   8   4      289.03      287.83     15.24 o 
   1   8   4      571.95      614.26     30.44 o 
   2   8   4      660.08      626.36     32.63 o 
   3   8   4      261.28      239.10     26.22 o 
  -9   9   4       85.06      110.25     18.98 o 
  -8   9   4      589.57      550.20     30.03 o 
  -7   9   4     1177.26     1054.66     39.14 o 
  -6   9   4      338.01      348.34     24.22 o 
  -5   9   4        4.30        7.46     11.40 o 
  -4   9   4      520.35      496.93     26.76 o 
  -3   9   4     1215.65     1237.51     39.87 o 
  -2   9   4      909.47      968.28     35.14 o 
  -1   9   4       95.98       84.00     14.82 o 
   0   9   4       17.61        8.29     14.57 o 
   1   9   4      241.55      222.78     23.49 o 
   2   9   4      484.51      466.81     30.73 o 
  -8  10   4      411.80      435.86     29.52 o 
  -7  10   4      278.34      287.70     24.79 o 
  -6  10   4       77.17      115.49     18.48 o 
  -5  10   4      108.31      104.41     17.43 o 
  -4  10   4      374.74      390.56     25.68 o 
  -3  10   4      805.59      800.25     34.28 o 
  -2  10   4      719.95      674.32     31.11 o 
  -1  10   4      250.96      269.20     22.06 o 
  -5  11   4        0.23       14.82     14.03 o 
  -4  11   4      208.57      178.56     21.02 o 
  -3  11   4      765.98      788.51     36.16 o 
   1 -14   5        1.79      -12.35     16.86 o 
   2 -14   5      178.34      216.28     24.38 o 
   3 -14   5      805.10      737.59     36.98 o 
   4 -14   5      546.08      491.50     31.21 o 
  -2 -13   5      245.64      267.35     28.09 o 
  -1 -13   5      642.51      590.13     35.01 o 
   0 -13   5      429.25      415.63     29.90 o 
   1 -13   5       46.63       36.19     16.29 o 
   2 -13   5      614.27      645.91     33.52 o 
   3 -13   5      539.89      480.14     29.40 o 
   4 -13   5      759.11      749.84     35.05 o 
   5 -13   5       26.14       16.56     11.39 o 
   6 -13   5       70.74       68.12     24.54 o 
  -3 -12   5       49.46       53.62     20.03 o 
  -2 -12   5      413.52      413.89     29.49 o 
  -1 -12   5     1203.25     1023.29     41.30 o 
   0 -12   5      157.31      225.04     24.48 o 
   1 -12   5      209.24      216.31     22.98 o 
   2 -12   5       11.21       16.09     13.81 o 
   3 -12   5     1330.08     1241.31     43.14 o 
   4 -12   5     1092.14     1053.99     29.01 o 
   5 -12   5       31.18       27.49     11.50 o 
   6 -12   5        0.24       12.67     10.36 o 
   7 -12   5      671.74      714.90     25.38 o 
  -5 -11   5       31.80       27.49     11.95 o 
  -4 -11   5      308.37      284.65     17.68 o 
  -3 -11   5      223.58      223.83     24.41 o 
  -2 -11   5      373.16      370.94     28.32 o 
  -1 -11   5      111.59      104.22     18.95 o 
   0 -11   5        8.87      -15.59     12.82 o 
   1 -11   5      276.60      260.50     22.82 o 
   2 -11   5      258.00      292.43     23.71 o 
   3 -11   5     1058.77     1031.94     29.21 o 
   4 -11   5      959.86      902.47     25.92 o 
   5 -11   5      197.23      201.63     15.43 o 
   6 -11   5       33.17       52.58     11.43 o 
   7 -11   5      613.28      607.62     22.57 o 
   8 -11   5      763.99      765.11     37.81 o 
  -6 -10   5      121.46       88.32     14.09 o 
  -5 -10   5        1.93       -0.85     10.11 o 
  -4 -10   5       33.90       20.67     15.98 o 
  -3 -10   5      230.17      264.37     15.37 o 
  -1 -10   5      549.51      576.39     30.79 o 
   0 -10   5      228.62      226.15     21.46 o 
   1 -10   5      120.15      127.30     18.51 o 
   2 -10   5     1674.70     1699.80     47.59 o 
   3 -10   5     1085.22     1167.41     27.93 o 
   4 -10   5      308.70      302.13     16.76 o 
   5 -10   5       14.39        9.14     22.86 o 
   6 -10   5       44.13       43.17     10.78 o 
   7 -10   5      320.44      308.48     16.64 o 
   8 -10   5      748.70      713.75     35.94 o 
   9 -10   5      151.63      176.25     24.98 o 
  -7  -9   5      212.34      186.83     16.49 o 
  -6  -9   5      193.38      201.25     15.86 o 
  -5  -9   5        5.09       -2.66     10.09 o 
  -4  -9   5       85.65       72.36     11.20 o 
  -3  -9   5      312.90      307.83     15.78 o 
  -2  -9   5     1366.55     1392.32     42.54 o 
  -1  -9   5      936.40     1047.86     36.82 o 
   0  -9   5       71.78       72.50     15.71 o 
   1  -9   5      284.92      280.34     21.78 o 
   2  -9   5     1884.90     1728.83     52.05 o 
   3  -9   5     1544.89     1488.15     29.91 o 
   4  -9   5      638.64      585.21     28.00 o 
   5  -9   5        1.61       15.84      9.33 o 
   6  -9   5      755.93      739.16     53.85 o 
   7  -9   5     1003.98     1039.83     39.08 o 
   8  -9   5      280.96      296.15     26.35 o 
   9  -9   5      136.48      137.20     23.01 o 
  -8  -8   5      284.46      269.03     18.19 o 
  -7  -8   5      397.28      359.44     18.46 o 
  -6  -8   5      175.89      140.79     22.35 o 
  -5  -8   5       72.57       82.82     17.97 o 
  -4  -8   5      158.42      181.68     20.28 o 
  -3  -8   5     1131.70      965.80     34.92 o 
  -2  -8   5      910.85      884.03     33.71 o 
  -1  -8   5      657.50      709.18     29.52 o 
   0  -8   5      209.96      197.55     17.90 o 
   1  -8   5      334.88      370.18     16.36 o 
   2  -8   5     3503.38     3494.15     48.11 o 
   3  -8   5     3049.00     2870.76     46.79 o 
   4  -8   5      616.92      588.51     18.58 o 
   5  -8   5      275.75      281.57     14.75 o 
   6  -8   5     1557.37     1525.59     44.06 o 
   7  -8   5      435.13      454.65     27.71 o 
   8  -8   5      793.46      783.71     34.73 o 
   9  -8   5       17.62       20.98     17.81 o 
  -8  -7   5      393.59      382.17     27.19 o 
  -7  -7   5      154.59      104.13     24.49 o 
  -6  -7   5      286.90      282.43     23.33 o 
  -5  -7   5       20.13       19.08     14.51 o 
  -4  -7   5      223.35      315.83     23.21 o 
  -3  -7   5      797.47      820.89     30.60 o 
  -2  -7   5     3052.42     3224.70     63.11 o 
  -1  -7   5     1879.87     1989.51     46.09 o 
   0  -7   5       50.38       72.70     12.73 o 
   1  -7   5     3092.50     3260.24     44.10 o 
   2  -7   5     3812.37     4122.62    123.26 o 
   3  -7   5     4541.46     4524.64     55.87 o 
   4  -7   5       42.02       51.80     25.38 o 
   5  -7   5      193.07      229.93     12.56 o 
   6  -7   5      720.48      648.23     29.43 o 
   7  -7   5      736.29      735.14     31.49 o 
   8  -7   5      616.95      557.95     30.28 o 
   9  -7   5      156.09      188.56     22.25 o 
  -9  -6   5       48.09       45.72     12.49 o 
  -8  -6   5      635.83      591.40     31.01 o 
  -7  -6   5      718.03      717.91     31.49 o 
  -6  -6   5        0.70       12.89     14.41 o 
  -5  -6   5      129.70      136.34     16.95 o 
  -4  -6   5      689.98      712.89     28.22 o 
  -3  -6   5     2008.41     1832.53     42.03 o 
  -2  -6   5     1124.82     1300.77     34.38 o 
  -1  -6   5     1335.62     1521.21     36.54 o 
   0  -6   5       59.33      101.28      8.67 o 
   1  -6   5     1382.64     1530.01     25.46 o 
   2  -6   5     2586.48     2440.89     68.82 o 
   3  -6   5     1376.69     1274.84     34.19 o 
   4  -6   5      942.83      995.70     39.52 o 
   5  -6   5        0.30        4.17      6.94 o 
   6  -6   5      742.55      653.47     28.67 o 
   7  -6   5     1671.60     1740.63     47.65 o 
   8  -6   5     1230.94     1181.29     41.08 o 
   9  -6   5       37.89       55.11     17.94 o 
  -9  -5   5      142.89      134.22     20.32 o 
  -8  -5   5     1068.36      913.65     34.79 o 
  -7  -5   5      287.01      297.13     21.87 o 
  -6  -5   5      121.59      180.41     18.38 o 
  -5  -5   5        9.56        8.19     11.43 o 
  -4  -5   5     1608.76     1421.28     36.67 o 
  -3  -5   5     2254.03     2178.93     45.46 o 
  -2  -5   5     1066.22     1105.96     28.76 o 
  -1  -5   5     1879.45     2128.80     42.54 o 
   0  -5   5     2381.48     2397.02     25.29 o 
   1  -5   5     3146.70     3052.68     33.48 o 
   2  -5   5     1945.07     1642.30     23.07 o 
   3  -5   5     2943.42     2756.87     28.16 o 
   4  -5   5       86.42       80.50      6.50 o 
   5  -5   5      391.77      375.44     14.82 o 
   6  -5   5       32.84       45.05     13.27 o 
   7  -5   5     1147.59     1053.77     36.73 o 
   8  -5   5     1003.39     1052.94     38.51 o 
   9  -5   5      245.21      296.08     25.33 o 
 -10  -4   5       17.60       -6.20     10.83 o 
  -9  -4   5      674.92      660.45     30.63 o 
  -8  -4   5      993.95      852.82     32.28 o 
  -7  -4   5      350.36      372.94     23.11 o 
  -6  -4   5      236.47      229.32     18.48 o 
  -5  -4   5       20.32       41.78     11.02 o 
  -4  -4   5     3258.91     3027.15     56.54 o 
  -3  -4   5     3906.00     3883.49     65.68 o 
  -2  -4   5     1265.51     1153.10     27.74 o 
  -1  -4   5     4204.04     4244.52     43.99 o 
   0  -4   5       52.00       93.84      5.02 o 
   1  -4   5     3888.91     3876.00     35.43 o 
   2  -4   5     6601.84     6638.08     65.18 o 
   3  -4   5     2019.74     2128.82     22.95 o 
   4  -4   5      154.41      188.55      7.58 o 
   5  -4   5      283.93      325.19     14.65 o 
   6  -4   5      232.87      259.73     14.52 o 
   7  -4   5     1856.33     1791.88     32.26 o 
   8  -4   5      126.83      141.07     19.62 o 
   9  -4   5       60.82       51.62     17.36 o 
 -10  -3   5       12.29      -20.76     13.84 o 
  -9  -3   5      100.11       90.19     16.70 o 
  -8  -3   5      947.38      942.37     32.89 o 
  -7  -3   5     2485.78     2462.98     53.71 o 
  -6  -3   5      840.82      846.06     28.60 o 
  -5  -3   5      559.70      476.04     20.48 o 
  -4  -3   5     2433.62     2334.60     45.62 o 
  -3  -3   5     1953.36     1904.27     38.00 o 
  -2  -3   5     2867.09     3124.05     37.01 o 
  -1  -3   5     5078.71     6281.75     65.02 o 
   0  -3   5     4792.99     4441.32     48.46 o 
   1  -3   5     1857.02     1738.08     18.91 o 
   2  -3   5     3092.94     3272.85     37.28 o 
   3  -3   5     1357.21     1473.52     23.54 o 
   4  -3   5      125.06      113.98      9.08 o 
   5  -3   5      393.42      378.56     15.10 o 
   6  -3   5      289.78      252.49     14.33 o 
   7  -3   5      766.05      771.90     21.63 o 
   8  -3   5      376.35      418.03     18.70 o 
   9  -3   5      108.00       78.73     18.57 o 
 -11  -2   5       46.91       36.09     16.70 o 
 -10  -2   5       40.46       32.32     14.76 o 
  -9  -2   5      419.42      390.84     23.59 o 
  -8  -2   5      627.25      530.07     25.30 o 
  -7  -2   5      567.90      538.01     24.38 o 
  -6  -2   5      636.75      600.83     23.65 o 
  -5  -2   5       76.19       95.58     11.05 o 
  -4  -2   5     1042.65      716.64     21.84 o 
  -3  -2   5     7332.00     6630.56     69.85 o 
  -2  -2   5     9376.11     9361.87     93.74 o 
  -1  -2   5     1018.17      930.01     18.41 o 
   0  -2   5      320.12      184.32      7.55 o 
   1  -2   5     7767.61     6779.27     56.51 o 
   2  -2   5     4178.48     3792.42     63.65 o 
   3  -2   5     1191.08     1107.51     29.21 o 
   4  -2   5       72.63       83.93     12.76 o 
   5  -2   5      113.80      122.00     15.30 o 
   6  -2   5      683.46      602.07     26.57 o 
   7  -2   5      965.12     1008.75     35.97 o 
   8  -2   5      358.80      402.62     27.33 o 
   9  -2   5       43.06       23.49     18.03 o 
 -11  -1   5       31.98      -20.24     13.49 o 
 -10  -1   5        1.31       24.44     14.32 o 
  -9  -1   5      640.38      559.47     26.16 o 
  -8  -1   5     1121.03     1150.40     35.24 o 
  -7  -1   5     2486.05     2458.73     52.03 o 
  -6  -1   5       12.26       48.98     10.67 o 
  -5  -1   5      544.21      635.21     21.87 o 
  -4  -1   5     3335.39     3513.79     59.43 o 
  -3  -1   5     3999.93     3362.67     39.66 o 
  -2  -1   5      863.57      407.76     10.46 o 
  -1  -1   5       18.14       27.39      4.21 o 
   0  -1   5     2743.82     2696.14     35.01 o 
   1  -1   5     2328.70     2338.38     44.57 o 
   2  -1   5     1098.97      788.35     24.73 o 
   3  -1   5     2705.50     2458.03     49.39 o 
   4  -1   5      598.54      597.72     25.90 o 
   5  -1   5      156.35      136.15     16.82 o 
   6  -1   5      727.31      662.80     29.74 o 
   7  -1   5     1589.55     1611.93     46.92 o 
   8  -1   5      297.70      292.78     26.35 o 
   9  -1   5       25.82        6.89     18.57 o 
 -11   0   5       44.47        9.56     15.27 o 
 -10   0   5      147.03      170.60     19.62 o 
  -9   0   5      879.83      865.01     31.68 o 
  -8   0   5     1298.74     1346.96     38.00 o 
  -7   0   5      573.64      545.53     23.94 o 
  -6   0   5       45.57       53.11     11.33 o 
  -5   0   5      407.24      642.83     22.19 o 
  -4   0   5     1671.64     1974.26     27.88 o 
  -3   0   5       71.91       49.43      5.50 o 
  -2   0   5      632.49      584.03     12.57 o 
  -1   0   5      754.98      558.80     11.56 o 
   0   0   5      348.80      502.03     10.29 o 
   1   0   5     5893.06     6163.91     96.31 o 
   2   0   5      255.96      102.09     11.84 o 
   3   0   5      179.09      154.66     15.05 o 
   4   0   5       44.05       42.73     13.05 o 
   5   0   5      132.93      171.33     18.35 o 
   6   0   5     1115.77     1108.21     38.63 o 
   7   0   5      473.61      469.76     29.55 o 
   8   0   5      314.74      250.91     26.41 o 
 -11   1   5        1.44       -2.10     13.65 o 
 -10   1   5      163.14      112.92     17.87 o 
  -9   1   5      932.24      898.82     32.60 o 
  -8   1   5     1579.84     1705.45     44.06 o 
  -7   1   5       67.84      108.85     14.48 o 
  -6   1   5       59.37       66.35     11.68 o 
  -5   1   5      770.64      930.29     18.73 o 
  -4   1   5     1958.48     1797.91     26.43 o 
  -3   1   5     2331.98     2332.14     30.78 o 
  -2   1   5     3063.19     3492.42     69.30 o 
  -1   1   5      557.62      602.55     13.55 o 
   0   1   5     3133.29     3649.64     44.13 o 
   1   1   5     4372.08     4178.30     75.38 o 
   2   1   5      468.01      372.97     20.82 o 
   3   1   5      447.68      461.28     24.76 o 
   4   1   5       10.69        8.51     12.25 o 
   5   1   5      923.09      891.08     34.79 o 
   6   1   5      203.73      218.02     23.65 o 
   7   1   5      418.58      420.59     30.22 o 
   8   1   5      233.39      228.53     27.08 o 
 -11   2   5       21.20       36.44     15.49 o 
 -10   2   5       91.41       57.49     16.35 o 
  -9   2   5      932.31      964.12     34.47 o 
  -8   2   5     2318.87     2366.00     54.35 o 
  -7   2   5      605.39      678.99     27.01 o 
  -6   2   5       19.33       32.35     10.54 o 
  -5   2   5     2402.88     2319.96     32.84 o 
  -4   2   5     3267.50     3148.07     39.90 o 
  -3   2   5     2660.45     3028.77     38.00 o 
  -2   2   5       43.59       38.35      6.33 o 
  -1   2   5        0.05        4.49      4.19 o 
   0   2   5     3100.90     3344.70     39.84 o 
   1   2   5      859.88      854.55     20.11 o 
   2   2   5      481.90      579.18     25.97 o 
   3   2   5      276.50      291.39     23.11 o 
   4   2   5      192.00      239.13     21.84 o 
   5   2   5      393.23      402.78     26.98 o 
   6   2   5      428.89      432.59     29.78 o 
   7   2   5      226.95      185.61     25.08 o 
 -11   3   5        0.20       -9.62     13.59 o 
 -10   3   5      129.80      140.79     18.22 o 
  -9   3   5      715.50      792.95     31.97 o 
  -8   3   5     3005.55     3030.19     64.82 o 
  -7   3   5        4.44        5.84     10.82 o 
  -6   3   5        2.20        1.65     14.71 o 
  -5   3   5     1967.25     1832.62     58.20 o 
  -4   3   5     3291.62     4039.64     48.82 o 
  -3   3   5      789.06      837.55     17.57 o 
  -2   3   5       18.25       64.09      6.78 o 
  -1   3   5      275.14      267.10     10.91 o 
   0   3   5     3070.75     3219.58     40.33 o 
   1   3   5     2041.66     2227.49     30.99 o 
   2   3   5      916.34     1120.37     36.00 o 
   3   3   5        8.91        0.44     12.25 o 
   4   3   5      645.08      677.59     31.97 o 
   5   3   5      207.51      273.67     25.36 o 
   6   3   5      328.72      337.26     28.70 o 
   7   3   5      364.93      383.03     31.90 o 
 -11   4   5        4.61      -18.90     12.60 o 
 -10   4   5      444.20      495.06     28.35 o 
  -9   4   5     1355.61     1389.72     43.46 o 
  -8   4   5     1056.90     1123.86     37.05 o 
  -7   4   5        3.09        5.02     10.76 o 
  -6   4   5      436.82      440.14     22.95 o 
  -5   4   5     2497.81     2492.88     52.22 o 
  -4   4   5     1274.49     1360.16     24.44 o 
  -3   4   5      622.10      641.09     16.49 o 
  -2   4   5      332.34      476.89     14.90 o 
  -1   4   5      154.72      160.36      9.63 o 
   0   4   5     2150.90     2010.04     30.54 o 
   1   4   5      728.05      809.00     18.37 o 
   2   4   5     1502.93     1542.19     44.09 o 
   3   4   5      613.40      668.58     31.62 o 
   4   4   5      107.72      104.28     18.70 o 
   5   4   5      805.98      849.04     38.00 o 
   6   4   5     1190.30     1204.97     47.14 o 
 -11   5   5       41.92       68.19     17.59 o 
 -10   5   5      390.45      405.54     27.14 o 
  -9   5   5     1330.98     1362.10     43.55 o 
  -8   5   5      951.10      903.11     34.09 o 
  -7   5   5       77.08       77.65     14.35 o 
  -6   5   5      148.45      157.82     10.52 o 
  -5   5   5      883.40      957.55     20.92 o 
  -3   5   5     1232.63     1133.98     39.06 o 
  -2   5   5       50.71       53.88      8.30 o 
  -1   5   5      173.20      200.49     12.09 o 
   0   5   5     1661.69     1586.30     30.52 o 
   1   5   5      757.00      794.89     31.78 o 
   2   5   5     1235.70     1192.08     39.36 o 
   3   5   5       68.55       65.52     17.14 o 
   4   5   5      433.19      406.75     29.01 o 
   5   5   5      251.10      274.27     27.78 o 
 -10   6   5     1219.54     1281.95     45.05 o 
  -9   6   5      892.93      903.52     36.13 o 
  -8   6   5       85.95      120.06     17.05 o 
  -7   6   5       36.48       52.60     14.22 o 
  -6   6   5      298.54      342.05     22.32 o 
  -5   6   5     1239.95     1329.66     38.19 o 
  -4   6   5      907.17      892.40     20.80 o 
  -3   6   5     1028.65     1109.64     23.77 o 
  -2   6   5      320.86      329.04     15.02 o 
  -1   6   5      611.61      655.32     19.16 o 
   0   6   5     1269.33     1301.94     28.01 o 
   1   6   5     1654.26     1599.21     46.13 o 
   2   6   5     1079.42     1053.07     38.67 o 
   3   6   5       17.83      -11.05     14.41 o 
   4   6   5      248.40      266.72     27.27 o 
 -10   7   5      350.81      354.27     26.32 o 
  -9   7   5     1395.46     1269.06     44.51 o 
  -8   7   5      909.94      901.01     35.94 o 
  -7   7   5       29.72       23.75     12.60 o 
  -6   7   5     1492.02     1329.63     41.08 o 
  -5   7   5      530.84      548.26     26.19 o 
  -4   7   5     1540.06     1458.39     40.89 o 
  -2   7   5       58.60       56.55      9.39 o 
  -1   7   5       59.99       44.07      8.81 o 
   0   7   5     2082.93     2144.58     54.63 o 
   1   7   5     1477.28     1480.99     45.59 o 
   2   7   5      172.07      207.80     22.54 o 
   3   7   5        3.76      -21.14     14.51 o 
  -9   8   5      690.04      670.35     33.36 o 
  -8   8   5      377.33      358.11     25.55 o 
  -7   8   5        7.51        3.40     12.32 o 
  -6   8   5       52.52       64.35     14.25 o 
  -5   8   5      344.96      326.91     22.38 o 
  -4   8   5     3267.46     2929.09     65.08 o 
  -3   8   5     1296.41     1226.46     37.87 o 
  -2   8   5        1.18       -0.36      7.78 o 
  -1   8   5      653.85      598.82     19.98 o 
   0   8   5     1600.16     1598.63     47.90 o 
   1   8   5      780.98      702.48     33.46 o 
   2   8   5      113.26       74.25     19.65 o 
  -8   9   5      293.69      332.75     25.24 o 
  -7   9   5       90.18      110.22     18.03 o 
  -6   9   5      181.41      188.88     20.25 o 
  -5   9   5     1002.41      909.80     35.65 o 
  -4   9   5     2054.10     2026.49     53.52 o 
  -3   9   5       67.31       47.65     14.03 o 
  -2   9   5       12.62        2.25     11.33 o 
   0   9   5      726.67      669.69     33.11 o 
   1   9   5     1010.46      912.22     39.84 o 
  -6  10   5      182.17      187.80     21.52 o 
  -5  10   5      795.25      770.13     34.44 o 
  -4  10   5      651.94      659.15     31.59 o 
  -3  10   5      208.00      195.01     20.63 o 
  -2  10   5       71.76       56.66     15.21 o 
   1 -14   6      431.39      496.81     32.28 o 
   2 -14   6      554.87      572.68     33.71 o 
   3 -14   6      215.55      246.78     24.67 o 
   4 -14   6       15.72       12.73     14.06 o 
  -2 -13   6      130.37      157.39     23.46 o 
  -1 -13   6        0.11        7.05     17.05 o 
   0 -13   6       67.94      100.92     19.49 o 
   1 -13   6      865.39      796.22     37.36 o 
   2 -13   6      455.82      411.63     28.60 o 
   3 -13   6      534.88      478.58     29.36 o 
   4 -13   6        0.14       -0.73     12.32 o 
   5 -13   6      654.38      587.03     46.57 o 
   6 -13   6      228.91      204.71     16.88 o 
  -4 -12   6      283.87      346.56     30.35 o 
  -3 -12   6       82.60      123.33     22.44 o 
  -2 -12   6      298.94      335.51     28.82 o 
  -1 -12   6       88.00       66.22     18.00 o 
   0 -12   6      191.55      230.69     23.71 o 
   1 -12   6      665.94      619.66     31.97 o 
   2 -12   6      890.39      831.52     36.51 o 
   3 -12   6      339.70      334.97     24.89 o 
   4 -12   6        0.03       -3.02     22.82 o 
   5 -12   6      197.42      232.82     17.28 o 
   6 -12   6      715.28      684.32     23.73 o 
   7 -12   6      680.42      691.88     37.11 o 
  -5 -11   6      310.34      297.57     18.25 o 
  -4 -11   6      814.25      797.80     24.77 o 
  -3 -11   6      568.77      563.95     32.41 o 
  -2 -11   6        4.65        6.73     16.41 o 
  -1 -11   6      492.08      466.71     28.95 o 
   0 -11   6        1.92        4.41     14.03 o 
   1 -11   6      110.45      123.61     19.36 o 
   2 -11   6      286.77      334.62     24.51 o 
   3 -11   6     1136.66     1102.82     28.22 o 
   4 -11   6      153.62      186.69     15.22 o 
   5 -11   6      224.88      236.83     23.52 o 
   6 -11   6     1240.01     1176.08     29.49 o 
   7 -11   6      580.66      490.33     31.84 o 
   8 -11   6      195.42      180.69     25.52 o 
  -6 -10   6       20.35        3.74     10.81 o 
  -5 -10   6      280.75      275.58     17.28 o 
  -4 -10   6      721.66      692.29     21.90 o 
  -3 -10   6      126.87      125.42     20.19 o 
  -2 -10   6      151.11      153.33     20.44 o 
  -1 -10   6        1.19       -1.81     13.75 o 
   0 -10   6      260.87      212.53     21.33 o 
   1 -10   6     1452.73     1364.07     42.70 o 
   2 -10   6      542.74      541.65     29.95 o 
   3 -10   6      139.63      161.39     19.62 o 
   4 -10   6      406.78      412.04     18.38 o 
   5 -10   6      126.31      125.35     29.60 o 
   6 -10   6      438.93      427.76     18.39 o 
   7 -10   6      286.89      267.64     25.81 o 
   8 -10   6       71.08       58.60     20.41 o 
  -7  -9   6       24.56       -6.26     10.87 o 
  -6  -9   6       42.60       24.09     10.88 o 
  -5  -9   6      195.98      242.24     23.78 o 
  -4  -9   6      646.06      603.25     30.98 o 
  -3  -9   6      536.21      573.44     30.13 o 
  -2  -9   6      149.69      138.79     19.27 o 
  -1  -9   6       20.29       37.65     15.08 o 
   0  -9   6      844.61      918.12     34.38 o 
   1  -9   6     2448.07     2552.02     41.00 o 
   2  -9   6     1166.13     1159.38     26.69 o 
   3  -9   6       38.49       50.91     10.58 o 
   4  -9   6      273.12      328.79     16.49 o 
   5  -9   6      550.76      557.54     19.46 o 
   6  -9   6     1269.66     1329.12     42.82 o 
   7  -9   6       11.48        9.62     16.51 o 
   8  -9   6       54.88       41.30     18.38 o 
   9  -9   6       99.54       71.52     21.14 o 
  -8  -8   6      340.60      306.11     18.65 o 
  -7  -8   6       69.60      135.33     21.05 o 
  -6  -8   6       42.94       31.81     17.52 o 
  -5  -8   6      831.74      876.22     34.73 o 
  -4  -8   6      765.43      796.19     32.67 o 
  -3  -8   6      576.37      729.68     31.14 o 
  -2  -8   6       64.43       47.65     15.21 o 
  -1  -8   6       16.88       31.30     13.62 o 
   0  -8   6     1426.58     1462.48     39.68 o 
   1  -8   6     2003.19     2135.78     35.46 o 
   2  -8   6      307.50      354.45     16.58 o 
   3  -8   6      391.78      425.85     16.64 o 
   4  -8   6      310.85      315.75     15.46 o 
   5  -8   6     2005.93     1681.62     97.87 o 
   6  -8   6      379.33      398.68     26.48 o 
   7  -8   6      173.08      181.55     21.94 o 
   8  -8   6        0.02       -8.57     16.06 o 
   9  -8   6      146.97      132.63     23.36 o 
  -8  -7   6      573.99      614.64     32.32 o 
  -7  -7   6       36.75       37.97     17.05 o 
  -6  -7   6      420.92      490.93     27.49 o 
  -5  -7   6      417.61      362.37     24.44 o 
  -4  -7   6     1189.03     1010.88     33.84 o 
  -3  -7   6      713.33      634.01     27.43 o 
  -2  -7   6      662.28      724.95     28.44 o 
  -1  -7   6       36.37       69.33     13.62 o 
   0  -7   6     2117.45     2066.14     38.41 o 
   1  -7   6      608.51      492.89     33.92 o 
   2  -7   6     1576.84     1522.14     27.17 o 
   3  -7   6        5.87       32.25      8.43 o 
   4  -7   6     1170.86     1075.45     22.57 o 
   5  -7   6     1606.53     1483.50     42.16 o 
   6  -7   6      804.80      813.52     33.49 o 
   7  -7   6      168.87      182.25     21.08 o 
   8  -7   6       16.61       20.32     15.97 o 
   9  -7   6      132.32      138.38     21.81 o 
  -9  -6   6      292.25      283.26     25.90 o 
  -8  -6   6      570.60      615.09     31.08 o 
  -7  -6   6       55.04       76.12     17.08 o 
  -6  -6   6      320.34      443.63     26.13 o 
  -5  -6   6     1677.94     1471.69     41.20 o 
  -4  -6   6      859.28      857.24     30.73 o 
  -3  -6   6      117.64       83.55     13.43 o 
  -2  -6   6      371.50      429.76     21.21 o 
  -1  -6   6       20.39       28.41      9.68 o 
   0  -6   6     2958.25     2996.88     50.03 o 
   1  -6   6     2177.28     2114.67     24.02 o 
   2  -6   6     2033.53     1982.46     27.75 o 
   3  -6   6      115.50      137.70      7.17 o 
   4  -6   6      934.58      976.79     20.57 o 
   5  -6   6     2018.58     1946.21     47.62 o 
   6  -6   6     1293.54     1349.06     41.20 o 
   7  -6   6      328.46      342.08     24.82 o 
   8  -6   6       30.06       31.74     16.29 o 
   9  -6   6      504.14      490.87     30.57 o 
  -9  -5   6      311.63      291.39     24.86 o 
  -8  -5   6       88.26      117.23     18.03 o 
  -7  -5   6       13.74       -6.38     12.25 o 
  -6  -5   6      297.08      294.46     21.71 o 
  -5  -5   6     1316.35     1252.33     35.87 o 
  -4  -5   6     2306.28     2214.32     47.62 o 
  -3  -5   6      795.79      717.65     25.11 o 
  -2  -5   6       13.98       22.76      8.98 o 
  -1  -5   6      438.99      515.70     11.01 o 
   0  -5   6     5458.00     5467.31     49.06 o 
   1  -5   6     2743.32     2871.44     35.87 o 
   2  -5   6        5.06        8.63      5.77 o 
   3  -5   6       58.12       46.22      5.30 o 
   4  -5   6      393.20      380.31     14.52 o 
   5  -5   6     2013.65     1908.49     40.57 o 
   6  -5   6      873.87      743.94     31.24 o 
   7  -5   6      105.83      156.85     19.24 o 
   8  -5   6      136.13      165.64     21.11 o 
   9  -5   6      120.84       99.55     20.19 o 
 -10  -4   6      312.68      211.01     22.76 o 
  -9  -4   6      788.67      735.84     31.97 o 
  -8  -4   6      222.18      200.18     20.06 o 
  -7  -4   6        0.01      -16.62     11.08 o 
  -6  -4   6     1736.07     1556.32     40.60 o 
  -5  -4   6      927.65      923.45     30.03 o 
  -4  -4   6     1465.72     1459.88     35.40 o 
  -3  -4   6     1259.38     1324.93     32.22 o 
  -2  -4   6        0.00        3.90      4.70 o 
  -1  -4   6     4748.72     4734.62     44.99 o 
   0  -4   6     8664.46     8216.60     84.93 o 
   1  -4   6     1879.60     1600.84     19.12 o 
   2  -4   6      379.62      292.50      8.44 o 
   3  -4   6      184.27      190.07      8.82 o 
   4  -4   6     3545.67     3533.72     46.17 o 
   5  -4   6     2787.72     2526.56     37.97 o 
   6  -4   6      215.24      223.99     13.67 o 
   7  -4   6       19.16       17.55      9.67 o 
   8  -4   6        0.53        4.10     14.09 o 
   9  -4   6      224.56      265.58     25.87 o 
 -10  -3   6      172.58      127.71     19.14 o 
  -9  -3   6      418.98      467.85     26.48 o 
  -8  -3   6      524.00      501.12     25.55 o 
  -7  -3   6      387.76      399.09     22.79 o 
  -6  -3   6     1177.16     1150.24     33.52 o 
  -5  -3   6     4062.36     4404.08     76.19 o 
  -4  -3   6     7096.79     7225.71    110.38 o 
  -3  -3   6      891.03      827.93     16.83 o 
  -2  -3   6      304.22      490.30     10.08 o 
  -1  -3   6     5735.26     6483.48     82.85 o 
   0  -3   6     4959.66     5163.41     45.36 o 
   1  -3   6    10131.74     9979.34     81.78 o 
   2  -3   6      382.50      287.88     11.59 o 
   3  -3   6     1558.74     1711.55     27.63 o 
   4  -3   6     1981.47     2009.41     32.04 o 
   5  -3   6     1380.58     1259.08     25.83 o 
   6  -3   6       16.69       12.69      9.13 o 
   7  -3   6      236.87      226.88     19.62 o 
   8  -3   6       12.44        1.82     10.63 o 
   9  -3   6      124.41       82.98     19.75 o 
 -11  -2   6      143.14       85.33     19.55 o 
 -10  -2   6      245.91      272.08     23.14 o 
  -9  -2   6     1297.39     1300.30     40.54 o 
  -8  -2   6      249.97      272.18     20.67 o 
  -7  -2   6       46.77       39.93     12.48 o 
  -6  -2   6     1647.58     1718.91     41.17 o 
  -5  -2   6      324.74      315.16     17.24 o 
  -4  -2   6     3078.91     3560.65     61.68 o 
  -3  -2   6     4155.46     4907.38     55.23 o 
  -2  -2   6      617.06      656.36     11.01 o 
  -1  -2   6     4406.15     4854.15     65.22 o 
   0  -2   6    12219.17    13925.83    135.15 o 
   1  -2   6     3656.89     4068.95     36.91 o 
   2  -2   6       20.79       36.38     10.06 o 
   3  -2   6     1922.77     1974.78     43.08 o 
   4  -2   6     1215.04     1276.55     36.35 o 
   5  -2   6     1584.05     1547.08     42.60 o 
   6  -2   6      174.45      198.56     20.32 o 
   7  -2   6       58.60       54.25     17.52 o 
   8  -2   6      115.81      106.57     21.02 o 
 -11  -1   6      109.23       92.15     19.14 o 
 -10  -1   6      581.25      582.67     29.17 o 
  -9  -1   6      733.43      826.76     32.22 o 
  -8  -1   6      592.05      654.26     27.68 o 
  -7  -1   6        0.55       -2.38     10.09 o 
  -6  -1   6     1701.37     1579.62     38.70 o 
  -5  -1   6     5591.52     5526.00     89.11 o 
  -4  -1   6     3524.95     3915.17     56.70 o 
  -3  -1   6        0.75       20.77      5.14 o 
  -2  -1   6     2753.25     2366.01     62.47 o 
  -1  -1   6     2522.86     2200.14     28.18 o 
   0  -1   6      934.52      962.97     15.69 o 
   1  -1   6     2377.37     2678.53     51.74 o 
   2  -1   6     1038.83     1353.69     34.98 o 
   3  -1   6        1.91       17.52     11.49 o 
   4  -1   6     1489.27     1541.11     42.03 o 
   5  -1   6     3922.64     4204.34     80.79 o 
   6  -1   6      665.89      729.88     32.57 o 
   7  -1   6       16.49       35.62     17.46 o 
   8  -1   6       79.85       69.33     21.36 o 
 -11   0   6      164.83      125.90     20.48 o 
 -10   0   6      366.97      435.22     26.16 o 
  -9   0   6     1019.71     1045.23     35.59 o 
  -8   0   6     1076.14     1085.73     35.30 o 
  -7   0   6      336.05      290.08     20.19 o 
  -6   0   6     1514.56     1323.50     35.24 o 
  -5   0   6     4114.91     3502.92     44.43 o 
  -4   0   6     4698.39     4946.96     56.72 o 
  -3   0   6        0.35       20.70      5.16 o 
  -2   0   6      810.88      608.20     14.33 o 
  -1   0   6     2269.20     2143.84     28.87 o 
   0   0   6     1896.16     1738.59     23.53 o 
   1   0   6     3333.42     3673.28     66.41 o 
   2   0   6      106.36      149.74     15.08 o 
   3   0   6       81.33       55.27     13.71 o 
   4   0   6     1522.83     1463.50     42.35 o 
   5   0   6     1157.20     1216.55     40.22 o 
   6   0   6       53.79       36.09     17.43 o 
   7   0   6       99.82       86.73     20.73 o 
   8   0   6       47.16       27.78     20.13 o 
 -11   1   6      139.05      195.04     21.78 o 
 -10   1   6      713.85      850.51     34.16 o 
  -9   1   6      619.60      610.07     28.44 o 
  -8   1   6      426.46      369.79     23.11 o 
  -7   1   6       30.06       42.51     12.41 o 
  -6   1   6     1242.20     1110.40     32.19 o 
  -5   1   6     3461.36     3606.75     45.90 o 
  -4   1   6     3148.13     3407.13     43.01 o 
  -3   1   6      276.20      266.13     10.73 o 
  -2   1   6      254.97      250.48     10.20 o 
  -1   1   6     4022.51     4184.08     48.10 o 
   0   1   6     4925.74     4938.22     54.60 o 
   1   1   6      406.63      571.13     12.33 o 
   2   1   6      167.79      175.33     17.21 o 
   3   1   6      526.33      463.76     25.24 o 
   4   1   6     1596.86     1572.00     45.65 o 
   5   1   6      161.95      180.91     21.43 o 
   6   1   6      334.65      348.11     28.19 o 
   7   1   6        0.66       -4.10     18.03 o 
 -11   2   6      271.66      320.40     25.30 o 
 -10   2   6      485.70      484.90     27.43 o 
  -9   2   6      616.49      681.18     30.32 o 
  -8   2   6      883.65      897.84     32.98 o 
  -7   2   6     1016.54     1014.75     33.46 o 
  -6   2   6      708.70      690.13     18.42 o 
  -5   2   6     2182.94     2415.43     35.12 o 
  -4   2   6     4357.02     4305.01     51.99 o 
  -3   2   6      111.47      147.06      9.09 o 
  -2   2   6      755.99      708.53     17.95 o 
  -1   2   6     4983.36     4723.53     80.20 o 
   0   2   6     1627.03     1584.52     24.28 o 
   1   2   6      557.27      625.56     27.14 o 
   2   2   6       29.43       23.27     13.05 o 
   3   2   6      434.01      382.30     25.97 o 
   4   2   6     1010.47      987.67     37.97 o 
   5   2   6      381.34      376.52     28.51 o 
   6   2   6      402.95      446.68     31.74 o 
   7   2   6        2.18       11.24     19.62 o 
 -11   3   6      197.31      256.94     24.19 o 
 -10   3   6      745.83      658.58     31.24 o 
  -9   3   6      814.58      762.86     32.09 o 
  -8   3   6       12.82       11.71     12.60 o 
  -7   3   6      323.75      328.46     22.22 o 
  -6   3   6     1364.69     1404.84     26.40 o 
  -5   3   6     2907.74     2800.37     39.44 o 
  -4   3   6      569.16      451.20     15.54 o 
  -3   3   6       26.53       43.97      7.23 o 
  -2   3   6      711.42      795.49     18.08 o 
  -1   3   6     1566.63     1493.01     24.99 o 
   0   3   6     1010.17      979.80     19.48 o 
   1   3   6      971.90      876.92     32.28 o 
   2   3   6      110.08       97.46     17.17 o 
   3   3   6      850.73      836.57     34.22 o 
   4   3   6     1106.89      998.94     39.27 o 
   5   3   6      446.29      476.23     32.00 o 
   6   3   6      137.98      160.31     25.27 o 
 -11   4   6      332.53      344.02     26.19 o 
 -10   4   6     1443.07     1422.93     46.44 o 
  -9   4   6      271.34      277.00     22.89 o 
  -8   4   6       18.96       32.03     13.05 o 
  -7   4   6     1286.07     1356.48     40.41 o 
  -6   4   6     1617.29     1726.66     32.35 o 
  -5   4   6      932.85      958.66     23.28 o 
  -4   4   6       55.21       71.14      8.33 o 
  -3   4   6      112.70      145.04     10.29 o 
  -2   4   6      317.14      368.82     14.35 o 
  -1   4   6        7.52       10.87      9.25 o 
   0   4   6     3429.24     3554.44     46.18 o 
   1   4   6     1687.38     1538.03     43.55 o 
   2   4   6      105.77      153.49     18.95 o 
   3   4   6      808.92      869.77     35.84 o 
   4   4   6     1326.30     1353.79     46.63 o 
   5   4   6      567.32      565.18     34.19 o 
 -10   5   6      297.99      281.48     25.21 o 
  -9   5   6      128.87      152.03     19.27 o 
  -8   5   6      185.66      210.05     20.38 o 
  -7   5   6      621.16      607.85     28.06 o 
  -6   5   6     1740.83     1460.05    233.61 o 
  -5   5   6     1212.24     1111.81     78.52 o 
  -4   5   6       85.94      121.40     10.10 o 
  -3   5   6        2.70        1.17      9.33 o 
  -2   5   6      494.02      467.36     16.31 o 
  -1   5   6     2460.27     2432.81     37.07 o 
   0   5   6     2461.10     2420.54     57.17 o 
   1   5   6       17.75       23.59     13.59 o 
   2   5   6      104.05       96.28     18.25 o 
   3   5   6      634.67      630.86     32.92 o 
   4   5   6      778.03      744.73     36.86 o 
   5   5   6      451.18      454.49     33.43 o 
 -10   6   6      547.64      569.95     31.62 o 
  -9   6   6       73.45       63.78     15.71 o 
  -8   6   6      134.04      105.87     17.68 o 
  -7   6   6      528.51      492.68     26.76 o 
  -6   6   6      638.06      617.69     27.46 o 
  -5   6   6     1012.58     1068.57     23.89 o 
  -4   6   6      867.08      849.04     23.21 o 
  -3   6   6        1.62       -4.84      7.23 o 
  -2   6   6     3135.13     3068.74     44.68 o 
  -1   6   6      842.30      935.38     32.38 o 
   0   6   6     1242.21     1099.73     38.82 o 
   1   6   6       78.72      100.19     18.13 o 
   2   6   6      161.05      204.82     22.86 o 
   3   6   6      368.65      383.41     28.95 o 
   4   6   6      797.93      771.40     39.08 o 
  -9   7   6      378.71      357.48     25.90 o 
  -8   7   6       43.91       13.11     13.84 o 
  -7   7   6      867.47      797.21     33.55 o 
  -6   7   6     2443.86     2304.45     57.36 o 
  -5   7   6     1647.87     1472.00     42.66 o 
  -4   7   6        3.93       23.27     11.46 o 
  -3   7   6     1034.37      972.11     59.68 o 
  -2   7   6      510.20      515.91     18.14 o 
  -1   7   6      497.39      539.28     28.73 o 
   0   7   6      834.91      798.22     34.70 o 
   1   7   6       89.19      118.69     20.16 o 
   2   7   6       94.30      140.57     20.67 o 
  -9   8   6       91.93      105.04     20.51 o 
  -8   8   6      350.53      348.81     25.59 o 
  -7   8   6      338.09      304.43     23.36 o 
  -6   8   6      876.97      869.65     34.98 o 
  -5   8   6      275.12      276.40     21.90 o 
  -4   8   6      124.08      109.23     16.09 o 
  -3   8   6        5.11       -6.89     10.09 o 
  -2   8   6      587.62      538.74     19.54 o 
  -1   8   6     1738.72     1553.08     47.36 o 
   0   8   6     1195.06     1144.27     42.54 o 
   1   8   6        0.45       18.28     15.84 o 
  -7   9   6      654.35      657.12     33.40 o 
  -6   9   6      651.66      610.86     30.95 o 
  -5   9   6      226.23      261.20     22.73 o 
  -4   9   6       73.78       71.11     15.43 o 
  -3   9   6       33.23       14.38     12.73 o 
   0 -14   7      357.87      362.87     29.08 o 
   1 -14   7      218.54      218.59     24.98 o 
   2 -14   7        0.56       14.70     15.62 o 
   3 -14   7       67.70       67.36     17.40 o 
  -2 -13   7       24.89       33.36     19.17 o 
  -1 -13   7      904.94      858.35     39.01 o 
   0 -13   7      908.07      930.91     40.25 o 
   1 -13   7      144.40      190.98     23.05 o 
   2 -13   7        5.13       27.74     15.78 o 
   3 -13   7      219.51      227.20     23.27 o 
   4 -13   7      457.15      535.07     22.90 o 
   5 -13   7      536.87      502.94     27.55 o 
  -4 -12   7      144.13      159.52     24.95 o 
  -3 -12   7        4.65       18.79     17.71 o 
  -2 -12   7       85.26       84.82     21.05 o 
  -1 -12   7      538.60      473.47     30.35 o 
   0 -12   7      147.24      190.88     22.25 o 
   1 -12   7     1122.71     1072.59     41.05 o 
   2 -12   7      137.43      126.92     19.43 o 
   3 -12   7      474.94      463.45     21.04 o 
   4 -12   7      725.76      671.90     23.91 o 
   5 -12   7      584.58      492.05     21.40 o 
   6 -12   7      221.63      253.99     28.09 o 
   7 -12   7        5.71      -28.98     19.36 o 
  -5 -11   7      484.80      448.04     20.29 o 
  -4 -11   7      450.96      414.62     33.89 o 
  -3 -11   7        5.75      -12.00     16.29 o 
  -2 -11   7      593.15      586.64     31.68 o 
  -1 -11   7     1035.16     1002.94     38.54 o 
   0 -11   7      311.58      405.86     27.21 o 
   1 -11   7       92.41      108.03     17.68 o 
   2 -11   7       57.70       93.99     13.27 o 
   3 -11   7        0.69       15.62     10.68 o 
   4 -11   7       73.99      118.16     13.18 o 
   5 -11   7     1515.84     1417.18     32.10 o 
   6 -11   7      717.09      684.04     35.97 o 
   7 -11   7        0.57       -5.08     18.16 o 
  -6 -10   7      363.37      414.02     19.63 o 
  -5 -10   7      547.76      529.66     32.32 o 
  -4 -10   7      597.91      650.35     33.52 o 
  -3 -10   7        2.08        0.38     14.95 o 
  -2 -10   7      747.99      722.64     32.19 o 
  -1 -10   7      632.63      676.58     31.74 o 
   0 -10   7     1082.46     1200.65     40.54 o 
   1 -10   7      451.67      461.67     19.96 o 
   2 -10   7       13.24       18.86     10.58 o 
   3 -10   7      179.23      202.57     14.49 o 
   4 -10   7      998.29      932.55     52.63 o 
   5 -10   7      877.26      948.73     32.00 o 
   6 -10   7      116.31      138.98     22.16 o 
   7 -10   7       94.52       51.08     19.87 o 
   8 -10   7       56.94       67.49     21.27 o 
  -7  -9   7       89.61       72.73     19.87 o 
  -6  -9   7      412.59      373.13     27.46 o 
  -5  -9   7      683.85      663.43     32.76 o 
  -4  -9   7      285.90      296.56     24.32 o 
  -3  -9   7       15.20       16.92     14.98 o 
  -2  -9   7      352.92      307.77     25.24 o 
  -1  -9   7     1386.31     1272.55     40.32 o 
   0  -9   7     1079.77     1105.86     37.33 o 
   1  -9   7      302.68      333.56     17.38 o 
   2  -9   7       62.85       56.80     11.09 o 
   3  -9   7       88.08       57.37     10.89 o 
   4  -9   7     2071.22     1877.84     33.83 o 
   5  -9   7      863.36      853.11     35.17 o 
   6  -9   7       16.25       19.05     16.76 o 
   7  -9   7       67.82       56.12     18.89 o 
   8  -9   7      292.13      309.07     27.71 o 
  -8  -8   7        0.87      -13.24     16.48 o 
  -7  -8   7      350.82      431.82     28.28 o 
  -6  -8   7      584.18      450.11     28.00 o 
  -5  -8   7      196.34      189.07     20.67 o 
  -4  -8   7      492.54      413.13     26.44 o 
  -3  -8   7        9.52       19.11     13.81 o 
  -2  -8   7     1291.70     1176.68     36.98 o 
  -1  -8   7      469.85      527.92     27.05 o 
   0  -8   7     1719.96     1598.61     30.01 o 
   1  -8   7      466.51      480.89     26.28 o 
   2  -8   7      155.91      189.25     24.43 o 
   3  -8   7      505.79      508.64     17.75 o 
   4  -8   7     1850.65     1870.00     32.34 o 
   5  -8   7      468.14      539.22     28.67 o 
   6  -8   7      300.67      315.96     25.97 o 
   7  -8   7       52.39       48.22     18.03 o 
   8  -8   7      408.47      437.95     29.71 o 
  -8  -7   7       32.14       28.98     17.24 o 
  -7  -7   7      436.69      403.35     27.17 o 
  -6  -7   7      659.55      594.39     29.52 o 
  -5  -7   7     1131.87     1232.14     38.60 o 
  -4  -7   7      194.35      212.75     19.75 o 
  -3  -7   7      191.84      161.36     17.36 o 
  -2  -7   7      885.46      978.18     31.97 o 
  -1  -7   7     1746.46     1793.61     43.33 o 
   0  -7   7      674.05      710.83     19.58 o 
   1  -7   7      139.00      165.72     16.84 o 
   2  -7   7       53.70       58.99      6.26 o 
   3  -7   7      151.93      146.23     10.91 o 
   4  -7   7     2073.74     2120.04     51.01 o 
   5  -7   7      968.53      967.36     34.67 o 
   6  -7   7       77.01       91.20     17.30 o 
   7  -7   7      269.57      211.90     21.90 o 
   8  -7   7      628.69      551.34     31.33 o 
  -9  -6   7       50.28       12.38     17.05 o 
  -8  -6   7       91.91       88.69     18.67 o 
  -7  -6   7      121.92       54.76     16.57 o 
  -6  -6   7     1251.63     1157.22     37.78 o 
  -5  -6   7      552.41      574.80     27.24 o 
  -4  -6   7        0.91       12.63     12.25 o 
  -3  -6   7      238.98      224.56     19.17 o 
  -2  -6   7     1055.00      927.77     29.24 o 
  -1  -6   7      197.58      174.32     11.65 o 
   0  -6   7     1071.43     1187.40     20.92 o 
   1  -6   7     1302.01     1374.40     18.88 o 
   2  -6   7       71.06       69.86      6.38 o 
   3  -6   7     2502.42     2351.89     33.89 o 
   4  -6   7     4141.03     3712.55     71.74 o 
   5  -6   7     1134.32     1043.32     35.30 o 
   6  -6   7      377.90      394.24     25.59 o 
   7  -6   7      484.20      477.03     28.95 o 
   8  -6   7      655.69      665.05     33.21 o 
 -10  -5   7      109.27      137.11     21.59 o 
  -9  -5   7       13.62       14.98     15.43 o 
  -8  -5   7       81.75       37.27     15.84 o 
  -7  -5   7      301.58      243.96     20.70 o 
  -6  -5   7      750.27      750.92     30.25 o 
  -5  -5   7      555.04      497.95     24.89 o 
  -4  -5   7      215.47      225.67     17.24 o 
  -3  -5   7        7.93        3.27      9.17 o 
  -2  -5   7     3371.63     2973.34     55.71 o 
  -1  -5   7     3027.17     2794.15     29.70 o 
   0  -5   7     3589.19     3639.50     35.84 o 
   1  -5   7        0.14       -1.99      4.55 o 
   2  -5   7      289.60      314.10      9.96 o 
   3  -5   7     5176.42     5140.63     60.75 o 
   4  -5   7     2198.25     2122.52     33.48 o 
   5  -5   7      305.62      298.01     15.32 o 
   6  -5   7        9.03       25.11     13.02 o 
   7  -5   7      282.48      265.61     23.33 o 
   8  -5   7      714.69      609.44     32.79 o 
 -10  -4   7      158.93      162.69     21.49 o 
  -9  -4   7        4.49      -16.57     14.03 o 
  -8  -4   7       17.71        3.05     13.08 o 
  -7  -4   7      241.27      249.45     20.60 o 
  -6  -4   7     1948.09     1938.14     46.95 o 
  -5  -4   7     1671.38     1446.80     37.97 o 
  -4  -4   7       24.78       42.25     10.60 o 
  -3  -4   7       25.08       40.09      9.65 o 
  -2  -4   7     4653.31     4264.93     40.46 o 
  -1  -4   7     3721.52     3697.31     43.96 o 
   0  -4   7      601.26      744.89     12.81 o 
   1  -4   7      310.05      428.30     10.32 o 
   2  -4   7     1691.86     1581.26     19.62 o 
   3  -4   7     3103.79     3037.77     41.26 o 
   4  -4   7      378.93      389.60     26.33 o 
   5  -4   7     1662.94     1753.86     33.41 o 
   6  -4   7       73.89       76.68     11.10 o 
   7  -4   7      469.71      460.75     20.60 o 
   8  -4   7      676.58      767.59     35.49 o 
 -10  -3   7       37.81       31.30     16.32 o 
  -9  -3   7       53.63       56.95     16.22 o 
  -8  -3   7       13.34       10.54     12.13 o 
  -7  -3   7      500.58      488.65     25.05 o 
  -6  -3   7     1754.16     1790.85     43.90 o 
  -5  -3   7     1400.90     1496.73     37.59 o 
  -4  -3   7     1665.36     1807.45     39.87 o 
  -3  -3   7     1711.91     1601.12     43.36 o 
  -2  -3   7    16211.27    16197.96    129.25 o 
  -1  -3   7     1278.10     1351.77     21.49 o 
   0  -3   7      145.37      154.27      9.25 o 
   1  -3   7      100.09       60.40      5.04 o 
   2  -3   7     1331.70     1175.48     22.53 o 
   3  -3   7     1341.79     1111.89     23.14 o 
   4  -3   7     1876.98     1769.27     33.05 o 
   5  -3   7      957.76     1001.96     24.16 o 
   6  -3   7       83.77       85.78     11.29 o 
   7  -3   7      322.24      318.62     17.65 o 
   8  -3   7      604.46      632.87     23.36 o 
 -11  -2   7      370.77      403.89     28.25 o 
 -10  -2   7      185.76      149.20     20.03 o 
  -9  -2   7        1.34       -1.59     13.02 o 
  -8  -2   7      198.63      180.41     18.28 o 
  -7  -2   7     1107.33     1048.78     33.94 o 
  -6  -2   7     1283.19     1196.62     34.44 o 
  -5  -2   7      611.10      519.50     22.16 o 
  -4  -2   7        0.92       -6.87      5.32 o 
  -3  -2   7      696.44      572.02     27.84 o 
  -2  -2   7      378.59      218.53      7.35 o 
  -1  -2   7     3724.69     3367.42     42.24 o 
   0  -2   7     7198.30     7139.19    125.98 o 
   1  -2   7     1168.49     1314.33     29.65 o 
   2  -2   7     5011.95     4984.37     84.79 o 
   3  -2   7     4581.59     4182.18     75.93 o 
   4  -2   7     1854.25     1619.39     42.70 o 
   5  -2   7      145.90      100.73     17.30 o 
   6  -2   7       70.02       72.70     17.94 o 
   7  -2   7      504.72      468.97     30.70 o 
   8  -2   7      264.19      259.23     27.59 o 
 -11  -1   7      435.12      465.60     29.55 o 
 -10  -1   7       84.21       76.57     16.86 o 
  -9  -1   7       12.86       -0.79     13.02 o 
  -8  -1   7      332.87      404.05     23.68 o 
  -7  -1   7     1416.07     1529.46     40.76 o 
  -6  -1   7     1172.55     1192.55     33.87 o 
  -5  -1   7      489.75      489.11     15.47 o 
  -4  -1   7      521.86      386.80     13.20 o 
  -3  -1   7     3536.77     4234.85     49.96 o 
  -2  -1   7     1082.21     1359.40     19.37 o 
  -1  -1   7     3276.75     2981.55     48.28 o 
   0  -1   7     2750.97     2479.90     36.11 o 
   1  -1   7       42.64       11.36     10.13 o 
   2  -1   7     1641.40     1796.82     43.74 o 
   3  -1   7     1182.53     1039.13     34.25 o 
   4  -1   7     2380.51     2171.88     52.38 o 
   5  -1   7      747.28      716.83     32.16 o 
   6  -1   7      250.53      245.20     24.19 o 
   7  -1   7      559.25      576.71     33.59 o 
 -11   0   7      452.39      514.77     30.54 o 
 -10   0   7       92.32       88.47     17.27 o 
  -9   0   7       21.35       20.09     13.46 o 
  -8   0   7      140.70      166.44     18.06 o 
  -7   0   7     1110.05     1153.38     35.49 o 
  -6   0   7     3519.99     3997.93     73.24 o 
  -5   0   7     1557.60     1677.93     28.19 o 
  -4   0   7       74.07       74.13      7.85 o 
  -3   0   7     1775.03     2065.35     33.00 o 
  -2   0   7     2143.84     2315.91     25.22 o 
  -1   0   7     5878.37     6061.80    112.03 o 
   0   0   7      801.91      902.57     16.21 o 
   1   0   7      881.38     1026.91     32.86 o 
   2   0   7      531.92      574.87     27.43 o 
   3   0   7     1975.79     1892.59     47.84 o 
   4   0   7     1707.49     1594.95     45.36 o 
   5   0   7       11.32      -10.06     14.57 o 
   6   0   7       10.17       -6.38     16.92 o 
   7   0   7      472.75      512.23     34.00 o 
 -11   1   7       30.93       21.94     16.44 o 
 -10   1   7      166.15      180.44     21.08 o 
  -9   1   7      113.94       99.65     17.24 o 
  -8   1   7        7.22       36.38     13.59 o 
  -7   1   7     1758.31     1699.36     43.84 o 
  -6   1   7     2481.49     2531.06     37.81 o 
  -5   1   7     1736.60     1727.34     29.03 o 
  -4   1   7       97.16      133.30      9.27 o 
  -3   1   7     3652.79     3968.22     48.82 o 
  -2   1   7     4595.55     4542.62     53.46 o 
  -1   1   7     1733.89     1801.76     26.83 o 
   0   1   7      307.22      259.82     12.43 o 
   1   1   7        1.86        9.17     11.11 o 
   2   1   7     1186.09     1174.56     37.97 o 
   3   1   7     2181.19     2045.69     52.09 o 
   4   1   7      913.60      835.24     34.67 o 
   5   1   7       87.77       95.68     20.16 o 
   6   1   7      160.64      179.87     25.71 o 
   7   1   7      322.72      409.95     34.25 o 
 -11   2   7      268.31      198.06     22.70 o 
 -10   2   7       68.29       38.41     16.48 o 
  -9   2   7       32.60       46.00     14.89 o 
  -8   2   7      165.90      161.33     18.09 o 
  -7   2   7      846.02      936.76     32.92 o 
  -6   2   7     1800.79     1827.21     31.40 o 
  -5   2   7      680.36      742.32     19.02 o 
  -4   2   7      136.00      178.41     10.77 o 
  -3   2   7      622.19      665.66     18.89 o 
  -2   2   7     2034.41     2175.32     32.41 o 
  -1   2   7     2018.74     2297.53     32.69 o 
   0   2   7     1345.74     1364.07     39.36 o 
   1   2   7      426.59      378.46     23.97 o 
   2   2   7      729.39      747.05     31.74 o 
   3   2   7     1197.01     1261.38     41.90 o 
   4   2   7      621.26      624.04     32.51 o 
   5   2   7       25.29       11.68     17.52 o 
   6   2   7        9.61       -2.35     19.30 o 
 -11   3   7      315.69      337.86     26.13 o 
 -10   3   7      222.38      257.29     22.82 o 
  -9   3   7      227.57      202.94     20.70 o 
  -8   3   7      106.07       92.03     16.51 o 
  -7   3   7     1197.21     1189.26     25.66 o 
  -6   3   7     1143.96     1198.75     25.11 o 
  -5   3   7      173.06      279.93     21.28 o 
  -4   3   7       24.95       26.58     11.19 o 
  -3   3   7      683.19      631.98     17.57 o 
  -2   3   7     2552.14     2646.06     37.69 o 
  -1   3   7      860.03     1011.55     21.13 o 
   0   3   7       22.89       37.08     14.16 o 
   1   3   7      427.39      393.79     26.19 o 
   2   3   7      503.70      452.46     27.33 o 
   3   3   7      318.63      335.67     26.32 o 
   4   3   7      665.25      681.43     34.70 o 
   5   3   7      149.32      126.38     23.81 o 
 -10   4   7       87.28       87.08     17.97 o 
  -9   4   7       16.42       23.84     13.59 o 
  -8   4   7      400.27      394.75     25.24 o 
  -7   4   7     1976.20     1757.40     31.89 o 
  -6   4   7      746.75      701.43     19.64 o 
  -5   4   7      218.36      228.22     13.32 o 
  -4   4   7      231.56      232.59     13.03 o 
  -3   4   7      651.01      563.57     17.35 o 
  -2   4   7     1400.49     1283.64     25.49 o 
  -1   4   7      385.00      347.87     14.29 o 
   0   4   7        0.59      -10.67     11.87 o 
   1   4   7       38.40       28.89     14.44 o 
   2   4   7      460.24      386.81     26.82 o 
   3   4   7     1071.36     1009.93     40.16 o 
   4   4   7      458.88      415.03     30.16 o 
   5   4   7        1.31      -17.81     16.86 o 
 -10   5   7       12.77       19.33     14.35 o 
  -9   5   7       94.62       92.35     17.97 o 
  -8   5   7      404.65      496.58     27.78 o 
  -7   5   7      934.01      978.37     35.65 o 
  -6   5   7     1121.81     1152.55     25.15 o 
  -5   5   7        5.81       18.59      7.78 o 
  -4   5   7      353.63      404.41     15.87 o 
  -3   5   7     1354.59     1336.63     27.18 o 
  -2   5   7     1811.07     1795.70     45.01 o 
  -1   5   7        3.52       11.02     12.67 o 
   0   5   7      102.52      134.76     18.70 o 
   1   5   7      166.11      174.88     20.89 o 
   2   5   7     1256.59     1092.97     41.14 o 
   3   5   7      395.68      466.68     30.76 o 
   4   5   7      126.28       96.22     23.08 o 
 -10   6   7       36.07       49.27     16.41 o 
  -9   6   7       54.76       69.81     17.43 o 
  -8   6   7      867.54      810.19     34.76 o 
  -7   6   7     1921.16     1775.99     50.28 o 
  -6   6   7       17.20       22.89     12.60 o 
  -5   6   7      369.88      322.81     15.01 o 
  -4   6   7       17.84       21.72     10.81 o 
  -3   6   7      910.37      917.60     23.11 o 
  -2   6   7      544.29      540.65     18.42 o 
  -1   6   7      364.96      358.72     25.78 o 
   0   6   7       21.41       41.33     15.65 o 
   1   6   7      547.25      570.45     31.40 o 
   2   6   7      743.11      654.48     34.79 o 
   3   6   7      402.62      412.43     31.21 o 
  -9   7   7       57.23       62.19     17.81 o 
  -8   7   7      798.87      748.57     35.36 o 
  -7   7   7      530.45      596.71     30.13 o 
  -6   7   7      295.52      251.93     21.55 o 
  -5   7   7        8.46        5.49     11.62 o 
  -4   7   7     1061.15      897.36     32.89 o 
  -3   7   7     1895.03     1802.70     55.09 o 
  -2   7   7      374.48      406.43     27.01 o 
  -1   7   7        6.57      -12.41     12.22 o 
   0   7   7       40.31       43.62     16.19 o 
   1   7   7       37.73       85.58     18.54 o 
  -8   8   7      732.28      715.27     35.36 o 
  -7   8   7      301.72      337.22     25.55 o 
  -6   8   7       28.86       21.52     13.11 o 
  -5   8   7        1.70       20.79     12.44 o 
  -4   8   7      305.39      311.54     22.70 o 
  -3   8   7      520.16      504.61     26.54 o 
  -2   8   7      539.00      526.87     30.25 o 
  -1   8   7      295.01      317.76     26.48 o 
   0   8   7        3.08      -19.48     12.98 o 
  -5   9   7       63.73       54.57     15.71 o 
  -4   9   7      240.92      198.31     20.82 o 
   0 -14   8       14.53       40.00     18.19 o 
   1 -14   8      156.97      157.23     22.82 o 
   2 -14   8      125.29      130.19     21.62 o 
   3 -14   8      472.05      493.50     31.97 o 
  -2 -13   8      719.54      703.50     36.98 o 
  -1 -13   8      355.71      417.35     29.55 o 
   0 -13   8       19.77       27.36     16.48 o 
   1 -13   8       23.79       61.62     17.24 o 
   2 -13   8      719.63      797.17     36.92 o 
   3 -13   8      542.89      565.65     24.57 o 
   4 -13   8       91.83      136.81     15.10 o 
   5 -13   8       44.03       56.25     12.12 o 
  -4 -12   8        5.96      -19.62     17.87 o 
  -3 -12   8      372.58      350.75     29.33 o 
  -2 -12   8      588.83      663.08     34.35 o 
  -1 -12   8      345.80      368.40     27.94 o 
   0 -12   8       44.33       33.01     16.38 o 
   1 -12   8       95.24      119.23     19.49 o 
   2 -12   8      218.89      242.56     23.14 o 
   3 -12   8      710.63      655.61     23.57 o 
   4 -12   8      704.81      691.33     23.92 o 
   5 -12   8      128.09      141.02     14.14 o 
   6 -12   8      104.33       92.00     23.14 o 
  -5 -11   8       74.34       54.41     20.98 o 
  -4 -11   8       11.15        9.36     17.52 o 
  -3 -11   8      625.26      602.55     32.41 o 
  -2 -11   8     1020.41      943.55     38.19 o 
  -1 -11   8      416.61      414.94     27.97 o 
   0 -11   8       62.74       83.23     18.06 o 
   1 -11   8      146.88      133.93     19.43 o 
   2 -11   8     1169.44     1094.92     28.66 o 
   3 -11   8      604.15      536.52     28.05 o 
   4 -11   8      177.24      209.46     15.23 o 
   5 -11   8       23.73       11.24     18.32 o 
   6 -11   8       11.02       24.28     19.33 o 
   7 -11   8      355.64      323.70     29.36 o 
  -6 -10   8      284.69      254.21     26.25 o 
  -5 -10   8       43.38       29.84     17.90 o 
  -4 -10   8        1.48       46.41     18.38 o 
  -3 -10   8      589.81      513.09     29.78 o 
  -2 -10   8     1400.81     1337.76     43.08 o 
  -1 -10   8     1302.53     1165.67     39.24 o 
   0 -10   8        3.68       17.33     14.76 o 
   1 -10   8      399.95      477.74     20.38 o 
   2 -10   8     1294.81     1275.38     40.92 o 
   3 -10   8      784.01      745.51     22.87 o 
   4 -10   8      648.22      690.55     21.73 o 
   5 -10   8        0.20        2.51     15.90 o 
   6 -10   8      235.30      274.81     26.82 o 
   7 -10   8      325.01      343.99     29.24 o 
  -7  -9   8       29.58       -9.08     17.43 o 
  -6  -9   8      634.75      619.21     33.14 o 
  -5  -9   8      214.73      172.47     21.90 o 
  -4  -9   8        3.90      -11.78     14.35 o 
  -3  -9   8     1185.55     1098.21     37.87 o 
  -2  -9   8     1976.33     2033.35     52.73 o 
  -1  -9   8      155.33      181.77     20.38 o 
   0  -9   8      151.98      190.40     14.69 o 
   1  -9   8       57.49       68.32     11.68 o 
   2  -9   8      793.93      798.46     23.10 o 
   3  -9   8     1208.14     1311.04     28.19 o 
   4  -9   8      814.33      792.60     33.21 o 
   5  -9   8      158.44      146.34     20.57 o 
   6  -9   8      217.78      227.45     24.03 o 
   7  -9   8     1017.30      983.17     40.19 o 
   8  -9   8      595.27      585.40     34.63 o 
  -8  -8   8      532.23      446.78     30.32 o 
  -7  -8   8     1059.14      999.83     39.30 o 
  -6  -8   8       11.13       15.52     15.71 o 
  -5  -8   8      104.30       93.39     17.59 o 
  -4  -8   8      208.16      185.71     19.97 o 
  -3  -8   8      192.37      220.56     20.82 o 
  -2  -8   8      445.27      403.51     24.35 o 
  -1  -8   8      296.42      309.10     22.92 o 
   0  -8   8      223.13      249.43     14.69 o 
   1  -8   8       50.71       42.23     10.50 o 
   2  -8   8      466.62      481.21     18.04 o 
   3  -8   8     1278.86     1257.41     26.41 o 
   4  -8   8      759.01      748.99     31.68 o 
   5  -8   8       88.92      108.85     17.87 o 
   6  -8   8      245.13      290.50     24.32 o 
   7  -8   8      648.04      569.53     32.00 o 
   8  -8   8      778.74      722.83     37.14 o 
  -8  -7   8      263.26      214.05     24.67 o 
  -7  -7   8       70.87      121.01     19.52 o 
  -6  -7   8      866.86      854.85     34.54 o 
  -5  -7   8      148.31      161.93     19.55 o 
  -4  -7   8      884.22      901.36     32.54 o 
  -3  -7   8     1270.73     1198.81     36.57 o 
  -2  -7   8     2203.42     2027.19     47.68 o 
  -1  -7   8       15.02       13.18      8.78 o 
   0  -7   8      112.43      139.15     10.26 o 
   1  -7   8      442.73      411.72     12.00 o 
   2  -7   8      736.68      717.23     18.71 o 
   3  -7   8      407.65      365.41     23.97 o 
   4  -7   8       10.30        5.52     13.43 o 
   5  -7   8      548.04      567.79     28.54 o 
   6  -7   8      149.21      165.77     20.38 o 
   7  -7   8      698.27      663.50     32.63 o 
   8  -7   8      614.79      650.99     34.82 o 
  -9  -6   8      182.85      101.01     19.75 o 
  -8  -6   8      235.14      218.78     22.41 o 
  -7  -6   8      441.22      449.70     26.00 o 
  -6  -6   8      235.46      197.29     20.19 o 
  -5  -6   8       23.13       35.74     13.75 o 
  -4  -6   8      217.54      289.04     21.24 o 
  -3  -6   8      478.59      459.00     23.78 o 
  -2  -6   8     1857.81     1714.98     40.76 o 
  -1  -6   8      183.60      187.84      9.08 o 
   0  -6   8       48.42       44.02      6.54 o 
   1  -6   8      589.78      627.41     13.62 o 
   2  -6   8     1960.87     1927.53     24.08 o 
   3  -6   8      540.99      542.26     17.24 o 
   4  -6   8      345.97      388.78     23.81 o 
   5  -6   8        0.88        5.05     12.73 o 
   6  -6   8      865.57      886.00     35.20 o 
   7  -6   8      531.86      512.74     29.11 o 
   8  -6   8      136.85      139.61     21.65 o 
  -9  -5   8      148.56      133.90     20.57 o 
  -8  -5   8      280.96      355.80     25.27 o 
  -7  -5   8      369.02      341.45     23.78 o 
  -6  -5   8      259.81      224.21     19.46 o 
  -5  -5   8      142.01      160.88     16.89 o 
  -4  -5   8      529.58      589.21     25.27 o 
  -3  -5   8      369.35      344.21     20.00 o 
  -2  -5   8     1036.93     1266.47     18.81 o 
  -1  -5   8     1959.70     1899.21     25.76 o 
   0  -5   8      540.34      509.81     27.79 o 
   1  -5   8      448.38      384.20     11.07 o 
   2  -5   8     2708.56     2736.26     47.98 o 
   3  -5   8      766.04      862.30     20.89 o 
   4  -5   8      170.29      200.94     12.98 o 
   5  -5   8       42.65       40.33     15.90 o 
   6  -5   8     1211.04     1049.77     37.81 o 
   7  -5   8      521.17      506.65     29.71 o 
   8  -5   8      225.06      222.66     24.32 o 
 -10  -4   8       57.02       12.38     16.60 o 
  -9  -4   8      148.28      167.14     20.13 o 
  -8  -4   8      623.47      622.26     29.52 o 
  -7  -4   8      298.97      329.32     23.33 o 
  -6  -4   8      127.13      137.90     16.48 o 
  -5  -4   8      197.20      221.13     18.76 o 
  -4  -4   8      118.05      124.47     14.03 o 
  -3  -4   8     3139.67     3165.45     41.80 o 
  -2  -4   8      727.08      686.98     13.28 o 
  -1  -4   8      116.16      201.11      8.25 o 
   0  -4   8       16.97       10.15      4.92 o 
   1  -4   8       85.71       59.36      6.10 o 
   2  -4   8     2736.61     2584.88     37.67 o 
   3  -4   8     1450.67     1339.91     26.41 o 
   4  -4   8      422.82      377.85     24.57 o 
   5  -4   8      193.52      197.09     13.81 o 
   6  -4   8     1111.79     1035.15     28.05 o 
   7  -4   8      692.88      643.43     31.71 o 
   8  -4   8      263.13      263.64     26.09 o 
 -10  -3   8      107.24       69.97     18.38 o 
  -9  -3   8      255.99      266.02     22.67 o 
  -8  -3   8      323.45      317.10     22.82 o 
  -7  -3   8      373.28      377.13     23.08 o 
  -6  -3   8       25.38       24.60     11.49 o 
  -5  -3   8       78.63      128.41     14.63 o 
  -4  -3   8     1273.56     1359.90     25.11 o 
  -3  -3   8     1431.17     1742.25     27.79 o 
  -2  -3   8      187.67      223.88      8.64 o 
  -1  -3   8     1634.20     1460.61     18.85 o 
   0  -3   8     1381.05     1726.36     25.50 o 
   1  -3   8     2171.61     2510.12     31.95 o 
   2  -3   8      881.13      905.32     21.12 o 
   3  -3   8      314.87      299.62     15.07 o 
   4  -3   8      209.87      201.20     13.69 o 
   5  -3   8        4.44       11.45      9.27 o 
   6  -3   8      619.45      622.35     21.40 o 
   7  -3   8     1129.66     1148.39     29.51 o 
 -10  -2   8      240.33      203.23     22.41 o 
  -9  -2   8      664.55      683.69     31.55 o 
  -8  -2   8      501.91      506.14     26.35 o 
  -7  -2   8      100.59      131.26     16.48 o 
  -6  -2   8        2.17      -12.44      9.40 o 
  -5  -2   8      218.33      197.31     21.75 o 
  -4  -2   8      910.79      957.70     20.54 o 
  -3  -2   8     1552.54     1957.78     29.79 o 
  -2  -2   8     1397.09     1547.69     19.01 o 
  -1  -2   8       43.63      146.66      6.89 o 
   0  -2   8      259.22      256.35      8.52 o 
   1  -2   8      673.88      675.86     17.69 o 
   2  -2   8     2150.34     2245.45     34.75 o 
   3  -2   8     1483.07     1575.36     43.36 o 
   4  -2   8       99.17       79.52     16.95 o 
   5  -2   8      429.01      385.76     26.67 o 
   6  -2   8     1650.56     1531.37     47.74 o 
   7  -2   8      274.57      309.51     27.46 o 
 -11  -1   8       11.07      -18.16     15.68 o 
 -10  -1   8      299.70      286.66     23.97 o 
  -9  -1   8      572.89      590.93     29.40 o 
  -8  -1   8      235.94      150.12     17.75 o 
  -7  -1   8      853.21      871.71     30.67 o 
  -6  -1   8        6.32        5.33     10.19 o 
  -5  -1   8      459.84      354.87     14.58 o 
  -4  -1   8     1089.10      907.80     19.88 o 
  -3  -1   8     1125.86      947.32     19.72 o 
  -2  -1   8     2766.49     2965.02     36.92 o 
  -1  -1   8        3.07       46.20      4.85 o 
   0  -1   8     1439.58     1365.42     21.77 o 
   1  -1   8     3089.26     2612.81     56.51 o 
   2  -1   8      710.82      634.64     28.79 o 
   3  -1   8      728.39      706.64     31.71 o 
   4  -1   8       29.82       40.60     16.16 o 
   5  -1   8      784.43      741.53     34.19 o 
   6  -1   8      191.45      208.02     24.86 o 
   7  -1   8      699.38      621.72     35.08 o 
 -11   0   8      129.28      120.00     21.08 o 
 -10   0   8       11.60        3.46     14.13 o 
  -9   0   8     1359.17     1310.87     41.81 o 
  -8   0   8      805.34      726.00     30.47 o 
  -7   0   8      685.25      615.15     27.33 o 
  -6   0   8       67.29      100.71     10.45 o 
  -5   0   8      176.11      211.98     12.24 o 
  -4   0   8     2042.56     1886.09     30.36 o 
  -3   0   8     4985.26     4617.17     55.22 o 
  -2   0   8     1820.98     1915.40     29.02 o 
  -1   0   8      155.72      160.98      9.95 o 
   0   0   8     2338.73     2294.54     52.32 o 
   1   0   8     1650.41     1542.32     42.32 o 
   2   0   8     2093.03     1958.62     49.81 o 
   3   0   8      161.87      182.53     20.73 o 
   4   0   8      309.06      288.94     24.76 o 
   5   0   8      137.54      160.34     22.73 o 
   6   0   8      180.37      161.61     24.06 o 
 -11   1   8      122.85      173.01     22.13 o 
 -10   1   8       64.49       56.73     17.05 o 
  -9   1   8       26.59       23.46     14.82 o 
  -8   1   8      308.44      349.00     23.62 o 
  -7   1   8     1899.54     1899.38     47.93 o 
  -6   1   8      868.88      985.75     22.90 o 
  -5   1   8      702.99      643.38     18.25 o 
  -4   1   8     3556.38     3431.21     45.89 o 
  -3   1   8     3771.50     3816.10     56.22 o 
  -2   1   8     2120.95     2301.97     33.73 o 
  -1   1   8      569.07      549.43     15.28 o 
   0   1   8     1124.20     1046.12     35.59 o 
   1   1   8     1563.72     1320.90     40.67 o 
   2   1   8     1097.07     1070.40     37.87 o 
   3   1   8       57.48       84.28     17.40 o 
   4   1   8        0.65       10.51     15.84 o 
   5   1   8      314.53      362.27     29.87 o 
   6   1   8      441.45      382.46     31.17 o 
 -11   2   8       41.68       82.00     18.67 o 
 -10   2   8      140.86      127.84     19.55 o 
  -9   2   8     1629.20     1576.57     47.30 o 
  -8   2   8      495.79      490.11     26.89 o 
  -7   2   8      133.97      117.38     11.59 o 
  -6   2   8       71.28       49.07      9.44 o 
  -5   2   8      446.22      510.04     17.35 o 
  -4   2   8      473.37      398.34     15.64 o 
  -3   2   8     1490.40     1482.92     26.90 o 
  -2   2   8      596.43      499.27     15.96 o 
  -1   2   8      123.13      148.76     10.51 o 
   0   2   8       24.05       17.94     13.17 o 
   1   2   8     1102.74     1036.78     37.27 o 
   2   2   8     2004.46     1828.08     50.44 o 
   3   2   8      292.62      271.35     25.36 o 
   4   2   8        3.22       -5.11     15.81 o 
   5   2   8      464.03      428.43     32.03 o 
 -10   3   8      348.62      337.86     25.43 o 
  -9   3   8      524.88      607.63     31.05 o 
  -8   3   8      637.20      653.62     30.60 o 
  -7   3   8      298.97      296.69     15.23 o 
  -6   3   8        9.73       19.21      9.76 o 
  -5   3   8     1040.65     1038.40     23.73 o 
  -4   3   8     1477.08     1540.17     28.92 o 
  -3   3   8     1696.15     1718.04     41.54 o 
  -2   3   8       74.60       58.18      8.63 o 
  -1   3   8      488.24      467.92     26.98 o 
   0   3   8       58.27       48.06     15.11 o 
   1   3   8      692.38      674.23     32.25 o 
   2   3   8      466.92      496.20     30.35 o 
   3   3   8      175.10      194.69     23.62 o 
   4   3   8       10.91       13.62     18.28 o 
 -10   4   8      400.75      377.03     26.82 o 
  -9   4   8      451.31      465.09     28.09 o 
  -8   4   8      651.88      567.22     29.78 o 
  -7   4   8      344.07      396.34     16.52 o 
  -6   4   8        0.43        0.31      7.30 o 
  -5   4   8      941.35      869.89     22.28 o 
  -4   4   8     2023.86     2025.57     62.14 o 
  -3   4   8      680.67      654.00     30.51 o 
  -2   4   8       42.90       45.28      8.58 o 
  -1   4   8      377.11      357.57     25.30 o 
   0   4   8      172.49      169.20     20.44 o 
   1   4   8     1124.81     1128.02     41.24 o 
   2   4   8      256.20      269.32     25.40 o 
   3   4   8        0.14      -22.57     15.05 o 
   4   4   8       19.74       23.78     18.35 o 
 -10   5   8      102.24       85.36     19.90 o 
  -9   5   8      555.45      454.87     29.40 o 
  -8   5   8      976.62      860.06     35.87 o 
  -7   5   8       10.79       -5.08     12.25 o 
  -6   5   8       59.78       84.66     10.30 o 
  -5   5   8      289.86      281.97     15.12 o 
  -4   5   8     1255.24     1189.08     26.14 o 
  -3   5   8     1574.98     1411.89     28.55 o 
  -2   5   8       30.47       31.27     15.05 o 
  -1   5   8      441.01      445.76     27.74 o 
   0   5   8     1329.61     1259.06     43.20 o 
   1   5   8      635.50      632.42     33.74 o 
   2   5   8       78.56       80.89     19.52 o 
   3   5   8        0.05       -0.25     17.94 o 
  -9   6   8      553.30      509.09     31.11 o 
  -8   6   8      404.85      411.95     27.40 o 
  -7   6   8        3.62      -10.51     12.22 o 
  -6   6   8       13.81       13.87     12.63 o 
  -5   6   8     1445.76     1439.15    101.09 o 
  -4   6   8     1526.79     1502.59     46.25 o 
  -3   6   8       68.61      100.84     11.40 o 
  -2   6   8        3.43       23.21     13.84 o 
  -1   6   8       53.67       60.35     17.05 o 
   0   6   8      316.36      300.46     26.03 o 
   1   6   8      765.07      773.71     37.27 o 
  -8   7   8      275.82      287.64     25.97 o 
  -7   7   8       46.29       15.52     14.57 o 
  -6   7   8       67.83       37.01     13.81 o 
  -5   7   8     1010.73      915.49     34.92 o 
  -4   7   8      659.61      603.09     28.51 o 
  -3   7   8      278.11      292.97     24.98 o 
  -2   7   8        2.11        7.52     14.06 o 
  -1   7   8      177.62      181.55     22.44 o 
   0   7   8      765.16      673.78     35.24 o 
  -6   8   8      143.29      123.46     18.63 o 
  -5   8   8     1225.66     1185.98     41.30 o 
  -4   8   8      313.12      317.96     23.49 o 
   1 -14   9      108.52       96.98     20.16 o 
  -2 -13   9       73.76       66.16     19.71 o 
  -1 -13   9        4.40       16.25     16.98 o 
   0 -13   9       78.89       95.87     19.21 o 
   1 -13   9      404.74      381.95     28.82 o 
   2 -13   9      453.55      441.28     29.49 o 
   3 -13   9       62.33       82.43     27.65 o 
   4 -13   9        0.52       -6.10     12.89 o 
  -4 -12   9      315.51      310.30     29.49 o 
  -3 -12   9      295.90      319.35     26.92 o 
  -2 -12   9       82.54       65.43     18.89 o 
  -1 -12   9       34.29       53.17     17.81 o 
   0 -12   9      320.65      330.46     27.43 o 
   1 -12   9      630.23      626.13     32.63 o 
   2 -12   9      416.31      410.45     20.40 o 
   3 -12   9        1.52       13.87     10.74 o 
   4 -12   9        2.17       13.03     15.40 o 
   5 -12   9       51.51       33.78     20.13 o 
   6 -12   9      385.46      386.05     32.09 o 
  -5 -11   9      154.25      128.95     23.71 o 
  -4 -11   9      419.63      434.20     29.97 o 
  -3 -11   9      569.98      589.12     31.78 o 
  -2 -11   9      276.89      312.75     25.94 o 
  -1 -11   9       83.49      113.07     19.55 o 
   0 -11   9      638.01      631.78     32.22 o 
   1 -11   9     1503.25     1625.96     34.88 o 
   2 -11   9      345.66      341.89     18.35 o 
   3 -11   9        1.62       13.58     14.33 o 
   4 -11   9       40.43       42.32     18.54 o 
   5 -11   9      467.85      464.90     31.05 o 
   6 -11   9      213.26      248.31     26.95 o 
  -6 -10   9        8.60        6.60     16.86 o 
  -5 -10   9      353.21      318.02     27.33 o 
  -4 -10   9      858.25      916.66     37.71 o 
  -3 -10   9      274.18      330.78     26.63 o 
  -2 -10   9      613.37      630.99     31.90 o 
  -1 -10   9       46.06       75.39     16.95 o 
   0 -10   9      953.18     1085.32     39.11 o 
   1 -10   9     2504.16     2646.12     44.26 o 
   2 -10   9      355.37      346.76     18.02 o 
   3 -10   9        8.50       26.43     10.00 o 
   4 -10   9      481.45      501.34     30.19 o 
   5 -10   9      345.87      342.05     26.98 o 
   6 -10   9      137.02      158.18     22.63 o 
   7 -10   9      311.59      331.70     29.46 o 
  -7  -9   9        4.51      -24.25     16.29 o 
  -6  -9   9       14.91        7.81     16.57 o 
  -5  -9   9        9.58      -19.52     14.95 o 
  -4  -9   9      518.15      609.53     31.01 o 
  -3  -9   9     1381.33     1276.71     41.36 o 
  -2  -9   9     1021.71     1019.96     37.08 o 
  -1  -9   9      558.21      577.60     29.59 o 
   0  -9   9     1436.94     1434.94     32.74 o 
   1  -9   9      635.05      606.09     21.20 o 
   2  -9   9      800.36      785.29     22.95 o 
   3  -9   9       76.52      102.95     18.76 o 
   4  -9   9       58.68       73.58     17.75 o 
   5  -9   9      363.72      385.79     27.55 o 
   6  -9   9      838.75      787.11     36.06 o 
   7  -9   9      259.15      239.42     25.14 o 
  -8  -8   9      562.25      534.55     32.13 o 
  -7  -8   9       18.50       26.03     16.70 o 
  -6  -8   9       81.06       90.28     19.05 o 
  -5  -8   9     2479.64     2456.44     59.49 o 
  -4  -8   9      962.94      835.27     32.92 o 
  -3  -8   9      443.46      466.01     26.73 o 
  -2  -8   9       37.52       37.62     14.70 o 
  -1  -8   9       86.25       87.24     11.91 o 
   0  -8   9       18.96       18.38      7.23 o 
   1  -8   9      623.12      647.35     20.49 o 
   2  -8   9     1453.05     1312.66     61.60 o 
   3  -8   9      481.89      492.68     27.14 o 
   4  -8   9       21.96       35.55     15.11 o 
   5  -8   9      425.59      453.60     28.51 o 
   6  -8   9      998.77      975.04     38.89 o 
   7  -8   9      496.80      498.77     30.47 o 
  -8  -7   9      160.88      167.20     22.92 o 
  -7  -7   9        2.31       -0.35     15.40 o 
  -6  -7   9       35.13       71.20     17.14 o 
  -5  -7   9      656.63      669.05     30.54 o 
  -4  -7   9      638.75      566.45     27.97 o 
  -3  -7   9     1348.29     1536.26     41.93 o 
  -2  -7   9      279.64      275.26     20.82 o 
  -1  -7   9     2343.95     2417.24     29.67 o 
   0  -7   9     2624.63     2709.91     31.89 o 
   1  -7   9       60.82       72.32      7.48 o 
   2  -7   9       10.41        7.68      6.38 o 
   3  -7   9        8.02       47.27     14.73 o 
   4  -7   9        8.97      -15.40     12.76 o 
   5  -7   9       22.25        5.84     14.03 o 
   6  -7   9      704.53      737.34     33.62 o 
   7  -7   9      397.58      341.00     26.22 o 
  -9  -6   9      274.64      293.54     26.09 o 
  -8  -6   9      336.38      261.58     24.00 o 
  -7  -6   9       15.28       34.28     15.46 o 
  -6  -6   9      109.59      115.14     17.21 o 
  -5  -6   9     1340.08     1154.52     37.33 o 
  -4  -6   9      742.92      741.40     28.67 o 
  -3  -6   9      649.65      744.22     28.63 o 
  -2  -6   9       60.84      108.07     29.41 o 
  -1  -6   9      413.96      345.04     12.00 o 
   0  -6   9     2145.49     2075.10     35.55 o 
   1  -6   9      578.58      531.10     13.44 o 
   2  -6   9      472.40      499.65     17.03 o 
   3  -6   9        4.58      -10.46      8.59 o 
   4  -6   9     1163.83     1177.19     37.78 o 
   5  -6   9      216.77      186.69     20.44 o 
   6  -6   9      410.04      364.81     26.13 o 
   7  -6   9        2.31       -6.57     14.25 o 
  -9  -5   9      272.83      241.16     24.25 o 
  -8  -5   9      340.77      354.97     25.30 o 
  -7  -5   9        3.00       -1.46     13.56 o 
  -6  -5   9      104.03       89.27     15.81 o 
  -5  -5   9      702.46      699.43     28.82 o 
  -4  -5   9      773.05      843.62     29.94 o 
  -3  -5   9     1178.62     1095.45     23.14 o 
  -2  -5   9        0.85        2.81      6.26 o 
  -1  -5   9     1906.08     1955.66     30.34 o 
   0  -5   9      508.72      505.24     13.02 o 
   1  -5   9     1627.54     1571.44     43.64 o 
   2  -5   9      497.83      474.99     16.60 o 
   3  -5   9      278.55      337.38     20.25 o 
   4  -5   9      831.05      886.67     23.24 o 
   5  -5   9      115.19      132.33     12.67 o 
   6  -5   9      528.58      539.79     29.05 o 
   7  -5   9      108.01       90.16     18.76 o 
 -10  -4   9      322.66      306.97     26.79 o 
  -9  -4   9      557.36      505.22     29.21 o 
  -8  -4   9      122.99      117.36     18.60 o 
  -7  -4   9        5.58        3.75     12.16 o 
  -6  -4   9      971.15     1019.01     33.84 o 
  -5  -4   9      541.72      550.77     25.17 o 
  -4  -4   9      360.43      407.76     33.44 o 
  -3  -4   9      504.00      534.54     16.51 o 
  -2  -4   9       15.30        6.24      7.46 o 
  -1  -4   9      178.99      170.12      9.06 o 
   0  -4   9     2272.23     2253.90     32.04 o 
   1  -4   9     1446.74     1565.23     27.55 o 
   2  -4   9      110.78      175.15     12.41 o 
   3  -4   9       16.20       13.67      9.21 o 
   4  -4   9      357.69      311.46     15.90 o 
   5  -4   9      829.11      849.14     23.89 o 
   6  -4   9      600.04      594.36     21.58 o 
   7  -4   9       31.94       38.67     17.17 o 
 -10  -3   9      448.49      467.92     29.40 o 
  -9  -3   9      535.57      518.84     28.89 o 
  -8  -3   9       71.28       69.43     15.40 o 
  -7  -3   9      190.99      183.58     18.41 o 
  -6  -3   9      401.56      357.45     22.06 o 
  -5  -3   9      521.16      465.31     23.05 o 
  -4  -3   9      852.43      771.76     23.84 o 
  -3  -3   9      297.20      248.88     20.33 o 
  -2  -3   9      425.72      339.47     10.37 o 
  -1  -3   9      152.60      122.41      9.32 o 
   0  -3   9     1119.61      803.44     17.51 o 
   1  -3   9     1065.47      944.80     21.53 o 
   2  -3   9      384.58      357.36     16.00 o 
   3  -3   9      200.24      185.06     13.13 o 
   4  -3   9      975.83      894.35     23.59 o 
   5  -3   9      633.48      589.57     20.88 o 
   6  -3   9      242.63      277.40     20.86 o 
   7  -3   9       56.63       62.22     13.36 o 
 -10  -2   9      327.98      299.70     25.59 o 
  -9  -2   9      486.18      428.81     26.89 o 
  -8  -2   9        0.86       -2.95     11.49 o 
  -7  -2   9      123.68      224.94     19.14 o 
  -6  -2   9      667.40      733.97     28.03 o 
  -5  -2   9     1262.07     1194.28     24.92 o 
  -4  -2   9      321.79      221.91     12.70 o 
  -3  -2   9       33.35       11.77      6.47 o 
  -1  -2   9      940.37     1064.28     16.33 o 
   0  -2   9     2191.95     2160.67     45.68 o 
   1  -2   9      223.15      192.54     22.87 o 
   2  -2   9      169.17      117.95     11.45 o 
   3  -2   9       42.35       50.86     15.90 o 
   4  -2   9      534.67      536.71     28.86 o 
   5  -2   9     1407.96     1253.19     42.70 o 
   6  -2   9      213.33      227.55     25.65 o 
 -10  -1   9      844.06      862.12     37.08 o 
  -9  -1   9      558.76      652.89     31.27 o 
  -8  -1   9      101.86       69.36     14.82 o 
  -7  -1   9       82.08       87.52     14.76 o 
  -6  -1   9      529.88      595.15     18.62 o 
  -5  -1   9     2436.60     2759.24     48.11 o 
  -4  -1   9     1354.21     1537.63     27.77 o 
  -3  -1   9       63.90      110.06     15.24 o 
  -2  -1   9     1423.78     1648.89     27.09 o 
  -1  -1   9     1194.76     1300.24     18.25 o 
   0  -1   9     1893.07     2001.77     31.98 o 
   1  -1   9      334.84      318.24     23.59 o 
   2  -1   9      148.44      166.47     19.30 o 
   3  -1   9      651.64      543.06     29.43 o 
   4  -1   9      615.09      532.74     30.13 o 
   5  -1   9      230.88      256.50     25.94 o 
   6  -1   9      279.61      270.27     27.01 o 
 -10   0   9      216.28      246.94     23.97 o 
  -9   0   9     1579.03     1703.20     49.05 o 
  -8   0   9      470.79      434.27     25.81 o 
  -7   0   9      347.67      364.02     23.46 o 
  -6   0   9     2274.30     2305.38     37.48 o 
  -5   0   9     2424.23     2400.48     37.45 o 
  -4   0   9      370.23      408.45     25.44 o 
  -3   0   9       51.48       58.34      8.88 o 
  -2   0   9       91.04      116.44     23.24 o 
  -1   0   9     4402.66     4393.09     83.58 o 
   0   0   9     1969.94     2092.42     52.28 o 
   1   0   9      516.68      493.85     27.40 o 
   2   0   9      174.89      249.48     22.95 o 
   3   0   9      858.14      848.54     35.30 o 
   4   0   9      207.49      250.88     25.14 o 
   5   0   9      407.76      333.26     28.89 o 
   6   0   9      150.51      152.98     24.92 o 
 -10   1   9      536.43      559.91     31.24 o 
  -9   1   9      144.78      127.23     20.22 o 
  -8   1   9      635.43      753.56     32.22 o 
  -7   1   9      311.92      342.84     16.00 o 
  -6   1   9        3.30        0.78      8.11 o 
  -5   1   9     2265.02     2405.58     67.97 o 
  -4   1   9     4889.40     5059.33     80.96 o 
  -3   1   9      630.04      610.97     21.54 o 
  -2   1   9     1544.85     1704.09     28.99 o 
  -1   1   9     4514.56     4813.80     90.66 o 
   0   1   9     2051.97     2073.73     52.51 o 
   1   1   9      819.65      811.36     33.55 o 
   2   1   9       82.86      102.25     18.16 o 
   3   1   9      681.02      664.20     33.65 o 
   4   1   9      465.61      417.70     31.30 o 
   5   1   9      474.34      421.28     31.81 o 
 -10   2   9      550.37      583.82     31.74 o 
  -9   2   9      374.98      358.84     25.81 o 
  -8   2   9       40.34       33.14     14.76 o 
  -7   2   9      443.26      423.08     17.25 o 
  -6   2   9     2184.15     2294.35     38.24 o 
  -5   2   9      679.50      714.04     26.11 o 
  -4   2   9       21.06       37.59      9.08 o 
  -3   2   9        4.55        4.60      8.57 o 
  -2   2   9      605.87      719.47     19.24 o 
  -1   2   9      390.56      370.49     26.22 o 
   0   2   9     2686.15     2740.87     64.06 o 
   1   2   9     2285.96     2345.24     58.70 o 
   2   2   9       72.85       95.11     18.54 o 
   3   2   9      579.57      555.79     32.73 o 
   4   2   9     1385.11     1378.13     49.81 o 
 -10   3   9      506.23      490.11     31.30 o 
  -9   3   9      236.59      214.78     22.86 o 
  -8   3   9        1.15      -13.84     13.40 o 
  -7   3   9       62.28       55.38     10.16 o 
  -6   3   9      847.69      785.81     21.77 o 
  -5   3   9     1497.88     1426.71     28.92 o 
  -4   3   9      429.05      402.93     16.37 o 
  -3   3   9        3.90        1.69      7.52 o 
  -2   3   9       52.70       34.44     15.43 o 
  -1   3   9     2974.83     2884.52     66.57 o 
   0   3   9      584.52      591.94     30.76 o 
   1   3   9      146.42      126.44     20.19 o 
   2   3   9        1.77       -1.52     15.17 o 
   3   3   9      225.57      287.39     27.74 o 
 -10   4   9      444.66      408.49     30.28 o 
  -9   4   9      261.74      246.02     24.54 o 
  -8   4   9       55.19       74.96     11.01 o 
  -7   4   9      250.48      276.84     15.52 o 
  -6   4   9      959.85      955.17     71.12 o 
  -5   4   9     1093.62     1078.96     25.76 o 
  -4   4   9     1044.29     1013.16     31.09 o 
  -3   4   9       47.28       77.15     13.00 o 
  -2   4   9     1664.00     1743.87     50.63 o 
  -1   4   9     1497.69     1441.62     46.16 o 
   0   4   9      621.00      566.52     31.49 o 
   1   4   9       73.92       66.73     18.44 o 
   2   4   9       55.86       47.97     18.32 o 
   3   4   9      205.47      208.47     26.51 o 
  -9   5   9      104.87      113.27     20.79 o 
  -8   5   9      226.83      218.15     22.60 o 
  -7   5   9      106.19      108.28     18.03 o 
  -6   5   9      840.24      876.68     36.60 o 
  -5   5   9     2319.71     2241.18     46.78 o 
  -4   5   9      563.62      586.88     19.89 o 
  -3   5   9      200.74      241.99     22.82 o 
  -2   5   9      372.76      442.87     28.70 o 
  -1   5   9     1530.24     1391.66     46.28 o 
   0   5   9      706.76      657.27     33.84 o 
   1   5   9        3.03      -15.81     15.81 o 
  -8   6   9       18.51       12.44     14.63 o 
  -7   6   9      327.74      345.48     25.36 o 
  -6   6   9      704.60      698.26     32.32 o 
  -5   6   9      654.20      641.19     35.46 o 
  -4   6   9      165.72      161.24     13.26 o 
  -3   6   9        4.05      -10.57     12.60 o 
  -2   6   9      650.06      594.23     32.95 o 
  -1   6   9      756.34      720.99     35.62 o 
   0   6   9      315.21      282.97     27.33 o 
  -6   7   9      473.09      478.58     29.17 o 
  -5   7   9      358.54      340.75     24.48 o 
  -3   7   9        3.57      -11.36     12.98 o 
  -2   7   9      199.57      180.06     23.84 o 
  -2 -13  10       24.89        3.02     17.02 o 
  -1 -13  10       31.25       41.62     18.82 o 
   0 -13  10      510.64      537.25     31.84 o 
   1 -13  10      213.47      277.77     25.36 o 
   2 -13  10       10.70       17.44     12.81 o 
   3 -13  10      101.56      147.56     20.92 o 
   4 -13  10      374.02      388.40     32.95 o 
  -4 -12  10       45.31       35.20     18.82 o 
  -3 -12  10        0.67       -8.63     15.97 o 
  -2 -12  10       33.35       47.78     18.32 o 
  -1 -12  10      592.70      635.15     33.65 o 
   0 -12  10      553.99      596.04     33.46 o 
   1 -12  10        2.91       -1.27     14.38 o 
   2 -12  10        5.02      -15.78     10.52 o 
   3 -12  10      250.86      240.20     17.28 o 
   4 -12  10      266.09      302.05     28.70 o 
   5 -12  10      303.22      323.67     30.35 o 
  -5 -11  10      499.60      569.34     33.87 o 
  -4 -11  10      157.67      157.45     22.73 o 
  -3 -11  10       17.33       35.65     17.52 o 
  -2 -11  10      209.49      204.66     22.95 o 
  -1 -11  10     1005.39     1066.34     40.60 o 
   0 -11  10      583.84      589.12     31.97 o 
   1 -11  10       43.62       39.05     12.01 o 
   2 -11  10       15.06       24.47     11.50 o 
   3 -11  10      447.78      461.19     31.43 o 
   4 -11  10      556.76      558.45     32.79 o 
   5 -11  10      326.36      344.87     29.01 o 
   6 -11  10        4.51        5.81     18.63 o 
  -6 -10  10      278.88      375.16     29.62 o 
  -5 -10  10      577.29      543.34     31.30 o 
  -4 -10  10      554.67      425.67     28.32 o 
  -3 -10  10        6.05      -17.46     14.48 o 
  -2 -10  10      528.51      545.82     30.25 o 
  -1 -10  10     1258.62     1190.14     40.86 o 
   0 -10  10      854.68      803.93     24.56 o 
   1 -10  10       72.21       66.24     12.33 o 
   2 -10  10        4.49       -0.83      9.52 o 
   3 -10  10     1400.41     1345.18     45.08 o 
   4 -10  10      924.72      881.30     37.62 o 
   5 -10  10       37.11       23.59     17.87 o 
   6 -10  10       20.07       -7.11     16.25 o 
  -7  -9  10      326.58      292.27     26.86 o 
  -6  -9  10       66.20       47.27     17.87 o 
  -5  -9  10      162.34      105.30     19.33 o 
  -4  -9  10       88.99       62.47     17.43 o 
  -3  -9  10       70.19       89.68     16.89 o 
  -2  -9  10       64.71       61.08     15.87 o 
  -1  -9  10     2355.89     2465.87     58.70 o 
   0  -9  10     2672.63     2754.22     44.02 o 
   1  -9  10      481.99      490.99     22.17 o 
   2  -9  10      607.99      679.34     32.32 o 
   3  -9  10     1191.50     1289.28     42.63 o 
   4  -9  10      640.84      732.32     34.22 o 
   5  -9  10      167.66      195.45     23.17 o 
   6  -9  10      127.79      127.46     22.03 o 
  -8  -8  10        3.13       -0.35     17.87 o 
  -7  -8  10      209.31      246.85     24.92 o 
  -6  -8  10      910.33      808.00     35.14 o 
  -5  -8  10      726.08      644.58     31.08 o 
  -4  -8  10      178.51      250.47     22.13 o 
  -3  -8  10      807.72      788.41     32.00 o 
  -2  -8  10      936.78      898.44     33.59 o 
  -1  -8  10      342.23      358.42     22.25 o 
   0  -8  10       11.95       19.10     10.58 o 
   2  -8  10      611.82      672.96     30.82 o 
   3  -8  10      247.49      275.45     23.43 o 
   4  -8  10     2519.83     2372.03     58.57 o 
   5  -8  10      809.24      748.22     34.86 o 
   6  -8  10       83.13       36.76     17.33 o 
   7  -8  10      282.38      317.32     28.41 o 
  -8  -7  10        4.50        4.63     16.60 o 
  -7  -7  10      280.12      239.13     23.65 o 
  -6  -7  10      838.43      693.65     31.55 o 
  -5  -7  10      675.74      687.12     31.01 o 
  -4  -7  10      166.91      152.41     18.67 o 
  -3  -7  10       97.79      116.92     16.98 o 
  -2  -7  10      276.70      244.94     14.21 o 
  -1  -7  10     2309.50     2192.39     28.55 o 
   0  -7  10     1814.91     1627.54     48.73 o 
   1  -7  10       21.56       20.59      6.88 o 
   2  -7  10     1100.84     1167.26     24.96 o 
   3  -7  10      946.84      936.22     34.95 o 
   4  -7  10      201.82      216.72     21.78 o 
   5  -7  10        3.37      -13.62     13.56 o 
   6  -7  10      193.47      174.22     21.97 o 
   7  -7  10        1.69       -5.78     15.78 o 
  -9  -6  10      136.97      169.74     22.76 o 
  -8  -6  10        3.07      -21.52     14.35 o 
  -7  -6  10      481.07      515.19     28.51 o 
  -6  -6  10      916.08      916.85     34.60 o 
  -5  -6  10      854.61      911.52     33.30 o 
  -4  -6  10      316.55      219.23     19.36 o 
  -3  -6  10      297.90      354.92     15.69 o 
  -2  -6  10     1811.25     1840.80     25.38 o 
  -1  -6  10     1324.43     1330.67     25.13 o 
   0  -6  10      530.75      570.84     14.22 o 
   1  -6  10      284.41      290.56     14.98 o 
   2  -6  10      379.16      406.24     16.80 o 
   3  -6  10      871.75      979.32     23.94 o 
   4  -6  10      965.97      936.25     35.01 o 
   5  -6  10      291.97      322.08     24.32 o 
   6  -6  10       22.15       19.68     15.62 o 
   7  -6  10       80.98       75.71     20.22 o 
  -9  -5  10      129.38      170.06     22.16 o 
  -8  -5  10        4.66        5.43     14.67 o 
  -7  -5  10      415.09      435.66     25.84 o 
  -6  -5  10      711.58      786.70     31.59 o 
  -5  -5  10     1082.31     1113.19     35.97 o 
  -4  -5  10      458.33      493.88     24.44 o 
  -3  -5  10      120.30       70.29      9.75 o 
  -2  -5  10     2099.33     2177.81     27.11 o 
  -1  -5  10     1339.88     1378.97     25.92 o 
   0  -5  10     1938.19     2006.76     25.68 o 
   1  -5  10      426.95      444.26     31.97 o 
   2  -5  10      298.50      252.19     14.64 o 
   3  -5  10      252.90      231.25     14.75 o 
   4  -5  10      573.47      532.52     22.22 o 
   5  -5  10      155.16      161.53     13.95 o 
   6  -5  10       52.92       70.63     16.98 o 
  -9  -4  10       74.36       85.01     19.17 o 
  -8  -4  10      114.49      113.42     18.03 o 
  -7  -4  10      559.72      515.38     26.92 o 
  -6  -4  10      352.62      352.94     22.67 o 
  -5  -4  10     1536.12     1572.06     42.06 o 
  -4  -4  10        9.01       13.30     11.63 o 
  -3  -4  10      542.38      630.24     18.07 o 
  -2  -4  10      545.47      627.50     17.73 o 
  -1  -4  10      508.65      482.11     12.63 o 
   0  -4  10      973.95      961.10     32.60 o 
   1  -4  10       44.58       25.00      9.11 o 
   2  -4  10      227.87      291.23     15.36 o 
   3  -4  10     1091.13     1122.43     26.04 o 
   4  -4  10      734.89      702.11     21.90 o 
   5  -4  10      217.53      204.96     15.33 o 
   6  -4  10        2.79       -8.81     10.25 o 
 -10  -3  10      129.05      118.63     20.67 o 
  -9  -3  10       77.66       76.25     18.00 o 
  -8  -3  10      136.09      165.39     19.14 o 
  -7  -3  10      630.16      645.66     28.98 o 
  -6  -3  10      931.97     1022.12     34.38 o 
  -5  -3  10      308.20      417.33     16.75 o 
  -4  -3  10      388.82      370.41     15.43 o 
  -3  -3  10        7.49       28.84      7.78 o 
  -2  -3  10       41.50       75.58     15.08 o 
  -1  -3  10     2145.23     2480.39     28.70 o 
   0  -3  10     1487.04     1640.70     29.02 o 
   1  -3  10       14.36       25.40      9.08 o 
   2  -3  10      400.10      407.13     17.00 o 
   3  -3  10     1130.73     1180.41     27.81 o 
   4  -3  10     1137.38     1126.80     27.21 o 
   5  -3  10      125.40      152.00     41.49 o 
   6  -3  10      178.43      168.31     24.75 o 
 -10  -2  10      130.99      183.68     22.95 o 
  -9  -2  10        2.81       12.06     13.46 o 
  -8  -2  10      493.24      491.25     26.60 o 
  -7  -2  10      232.20      216.78     19.59 o 
  -6  -2  10      606.72      618.06     32.06 o 
  -5  -2  10      203.82      229.71     13.52 o 
  -4  -2  10      115.01       91.31      9.47 o 
  -3  -2  10        4.65        7.31      6.77 o 
  -2  -2  10      524.57      419.84     17.73 o 
  -1  -2  10     1858.75     1899.61     48.82 o 
   0  -2  10      494.47      520.02     27.63 o 
   1  -2  10        0.19        2.94      8.29 o 
   2  -2  10      413.39      370.14     16.57 o 
   3  -2  10     1247.72     1173.27     29.49 o 
   4  -2  10      660.85      612.64     21.04 o 
   5  -2  10       28.56       18.86     10.87 o 
   6  -2  10        0.47      -16.90     16.89 o 
 -10  -1  10      149.61      123.68     20.35 o 
  -9  -1  10        1.23       -5.71     12.57 o 
  -8  -1  10      608.46      624.01     28.98 o 
  -7  -1  10     1117.41     1076.97     35.90 o 
  -6  -1  10      313.54      285.78     14.78 o 
  -5  -1  10        4.15       14.04     11.67 o 
  -4  -1  10        0.03       -2.59      7.02 o 
  -3  -1  10      523.38      507.82     16.51 o 
  -2  -1  10     1376.96     1253.41     24.01 o 
  -1  -1  10     1358.57     1362.26     41.81 o 
   0  -1  10       23.77       24.92      8.58 o 
   1  -1  10        0.28       14.41     14.06 o 
   2  -1  10      225.78      281.61     23.21 o 
   3  -1  10     1106.71     1030.53     38.73 o 
   4  -1  10      578.35      570.77     32.63 o 
   5  -1  10      207.17      127.11     23.01 o 
 -10   0  10       64.04       35.62     16.32 o 
  -9   0  10      158.60      178.15     19.68 o 
  -8   0  10      240.18      241.77     22.73 o 
  -7   0  10      625.29      684.62     20.92 o 
  -6   0  10     3025.29     3070.89     46.13 o 
  -5   0  10      831.50      849.73     21.91 o 
  -4   0  10     1791.25     1958.07     33.29 o 
  -3   0  10     2146.10     2041.93     33.63 o 
  -2   0  10      568.91      622.29     30.00 o 
  -1   0  10      328.31      339.07     25.30 o 
   0   0  10      146.86      159.07     20.25 o 
   1   0  10        0.14       -3.11     13.02 o 
   2   0  10      517.75      454.08     28.06 o 
   3   0  10     1226.54     1047.96     40.67 o 
   4   0  10      195.78      243.29     25.84 o 
   5   0  10       58.05       32.47     20.60 o 
 -10   1  10       18.29       -4.29     16.82 o 
  -9   1  10       86.89       55.87     17.49 o 
  -8   1  10      281.70      293.45     23.30 o 
  -7   1  10      553.96      594.55     23.38 o 
  -6   1  10       13.20        2.23      8.26 o 
  -5   1  10       45.46       28.45     23.17 o 
  -4   1  10     1056.73     1080.95     24.72 o 
  -3   1  10        1.63        3.56      9.41 o 
  -2   1  10     4509.87     4614.83     90.06 o 
  -1   1  10     4738.67     4686.19     91.74 o 
   0   1  10       43.21       27.52     15.52 o 
   1   1  10     1229.54     1269.00     43.33 o 
   2   1  10     1654.25     1506.76     47.84 o 
   3   1  10      410.94      356.21     29.52 o 
   4   1  10       88.53       79.81     21.94 o 
 -10   2  10        1.80       12.92     18.06 o 
  -9   2  10       49.69       54.63     17.87 o 
  -8   2  10      439.27      489.05     19.25 o 
  -7   2  10      681.17      734.32     23.48 o 
  -6   2  10      235.02      271.27     25.09 o 
  -5   2  10      112.53      127.67     15.16 o 
  -4   2  10      106.00      112.58     19.09 o 
  -3   2  10      811.22      928.36     22.61 o 
  -2   2  10      351.48      368.52     25.84 o 
  -1   2  10      848.61      742.19     33.74 o 
   0   2  10      428.90      369.54     26.63 o 
   1   2  10        2.38       -6.86     14.13 o 
   2   2  10      598.37      585.85     32.73 o 
   3   2  10     1949.25     1791.29     56.44 o 
  -9   3  10       29.12       31.05     16.57 o 
  -8   3  10      521.79      570.29     20.72 o 
  -7   3  10      925.42      956.37     38.03 o 
  -6   3  10      186.34      227.97     14.64 o 
  -5   3  10      129.61       93.79     13.97 o 
  -4   3  10        1.80       -7.73     11.21 o 
  -3   3  10     1058.27     1135.86     40.32 o 
  -2   3  10     1779.75     1675.65     50.16 o 
  -1   3  10      460.69      467.19     29.01 o 
   0   3  10       31.18       24.54     15.14 o 
   1   3  10      293.57      286.37     26.19 o 
   2   3  10      490.27      427.35     30.92 o 
  -9   4  10        7.37       18.38     16.19 o 
  -8   4  10      575.56      588.17     26.43 o 
  -7   4  10     1291.88     1313.54     35.25 o 
  -6   4  10      283.06      345.14     21.35 o 
  -5   4  10       69.76       63.90     16.81 o 
  -4   4  10      352.37      340.00     20.05 o 
  -3   4  10     1045.90     1013.36     39.27 o 
  -2   4  10      134.15      131.20     20.19 o 
  -1   4  10      807.69      827.84     37.27 o 
   0   4  10       45.42       67.65     18.00 o 
   1   4  10      251.96      348.34     29.27 o 
  -8   5  10      759.39      731.05     35.27 o 
  -7   5  10      227.10      238.56     22.92 o 
  -6   5  10      369.42      390.24     24.81 o 
  -5   5  10      175.94      160.85     13.64 o 
  -4   5  10      255.40      291.42     23.84 o 
  -3   5  10      577.34      557.85     31.43 o 
  -2   5  10     1088.94     1079.77     42.38 o 
  -1   5  10      196.73      227.17     24.89 o 
   0   5  10        0.04        6.63     15.75 o 
  -6   6  10      404.78      373.79     26.00 o 
  -5   6  10       31.67       31.80     10.09 o 
  -4   6  10      164.71      203.71     22.09 o 
  -3   6  10      465.49      365.03     27.87 o 
  -2   6  10      642.86      616.61     35.01 o 
  -1 -13  11      159.27      133.55     22.35 o 
   0 -13  11      131.45      119.74     20.60 o 
   1 -13  11        1.84        1.90     15.05 o 
   2 -13  11      149.71      168.36     21.49 o 
  -3 -12  11      190.95      128.79     22.06 o 
  -2 -12  11       59.24       48.19     17.62 o 
  -1 -12  11      306.03      310.30     26.60 o 
   0 -12  11      115.55      142.57     21.40 o 
   1 -12  11       31.83       21.07     11.98 o 
   2 -12  11      371.26      358.83     19.10 o 
   3 -12  11      442.76      417.76     32.19 o 
   4 -12  11      268.51      260.08     29.49 o 
  -5 -11  11       24.44       11.24     17.55 o 
  -4 -11  11        7.16      -14.95     16.41 o 
  -3 -11  11      530.15      498.74     31.43 o 
  -2 -11  11      374.36      301.70     26.19 o 
  -1 -11  11      157.35      151.39     20.86 o 
   0 -11  11        6.61       14.63     14.73 o 
   1 -11  11      151.85      181.92     15.85 o 
   2 -11  11      238.12      268.43     26.60 o 
   3 -11  11      559.76      543.91     33.33 o 
   4 -11  11      286.82      305.26     28.82 o 
   5 -11  11       14.53       10.06     18.73 o 
  -6 -10  11      109.02      107.33     21.71 o 
  -5 -10  11      165.12      173.99     23.24 o 
  -4 -10  11       77.66       99.11     18.60 o 
  -3 -10  11      899.32      918.47     37.59 o 
  -2 -10  11      338.14      409.16     27.43 o 
  -1 -10  11      619.93      686.29     32.54 o 
   0 -10  11       25.26       17.99     11.49 o 
   1 -10  11      329.00      333.12     18.07 o 
   2 -10  11      402.50      421.44     29.84 o 
   3 -10  11      448.26      506.33     31.43 o 
   4 -10  11      293.34      321.10     27.65 o 
   5 -10  11        0.34      -23.19     15.46 o 
  -7  -9  11       58.12       40.35     19.33 o 
  -6  -9  11      184.12      238.02     24.16 o 
  -5  -9  11        5.08        6.22     14.32 o 
  -4  -9  11       83.95      105.96     19.08 o 
  -3  -9  11      272.53      254.47     22.89 o 
  -2  -9  11      351.28      307.26     23.81 o 
  -1  -9  11      418.68      380.25     28.43 o 
   0  -9  11      492.49      524.29     20.18 o 
   1  -9  11      182.55      178.37     22.25 o 
   2  -9  11     1893.95     1767.58     50.25 o 
   3  -9  11     1399.67     1318.58     43.87 o 
   4  -9  11       68.28       48.54     18.25 o 
   5  -9  11      192.22      223.39     24.54 o 
   6  -9  11      282.45      264.85     26.51 o 
  -7  -8  11      627.50      586.01     32.35 o 
  -6  -8  11      175.01      214.75     23.17 o 
  -5  -8  11        6.13       26.00     15.55 o 
  -4  -8  11      295.76      321.48     24.25 o 
  -3  -8  11      568.54      486.01     26.51 o 
  -2  -8  11      803.04      793.68     32.28 o 
  -1  -8  11      336.87      307.86     12.91 o 
   0  -8  11        3.45        3.57      7.33 o 
   1  -8  11     1348.81     1475.81     43.74 o 
   2  -8  11       76.64      119.46     18.60 o 
   3  -8  11      270.70      278.18     24.13 o 
   4  -8  11      878.68      820.95     34.70 o 
   5  -8  11        6.19      -16.98     14.92 o 
   6  -8  11      208.17      241.36     25.74 o 
  -8  -7  11      130.60       89.62     20.13 o 
  -7  -7  11      395.76      384.49     26.28 o 
  -6  -7  11      224.61      200.82     21.52 o 
  -5  -7  11       76.56       55.87     16.16 o 
  -4  -7  11      281.74      227.01     21.05 o 
  -3  -7  11     1036.56      991.64     34.44 o 
  -2  -7  11     1721.08     1790.45     31.72 o 
  -1  -7  11      349.46      397.23     13.59 o 
   0  -7  11       29.21       20.46      7.50 o 
   1  -7  11      495.01      505.92     18.37 o 
   2  -7  11     1349.95     1345.96     28.12 o 
   3  -7  11      964.33      979.99     36.47 o 
   4  -7  11        0.55      -20.00     13.33 o 
   5  -7  11      173.10      166.47     21.87 o 
   6  -7  11       69.05       39.46     17.21 o 
  -8  -6  11      217.44      173.01     21.90 o 
  -7  -6  11      861.22      855.87     35.43 o 
  -6  -6  11      367.94      300.56     23.49 o 
  -5  -6  11       45.68       31.43     13.71 o 
  -4  -6  11      446.01      405.73     23.81 o 
  -3  -6  11     1058.06     1089.94     24.87 o 
  -2  -6  11      766.04      717.85     20.18 o 
  -1  -6  11       15.05       22.45      8.18 o 
   0  -6  11      100.81       92.62     11.31 o 
   1  -6  11      397.61      482.27     18.86 o 
   2  -6  11      691.14      709.21     26.62 o 
   3  -6  11      824.03      735.02     21.92 o 
   4  -6  11      621.26      525.98     27.87 o 
   5  -6  11      111.45      134.28     20.19 o 
   6  -6  11      441.91      450.49     29.94 o 
  -9  -5  11      140.83      127.07     21.52 o 
  -8  -5  11      501.85      547.03     29.65 o 
  -7  -5  11      302.31      301.73     23.36 o 
  -6  -5  11      106.02      110.47     16.76 o 
  -5  -5  11        3.83       20.03     12.06 o 
  -4  -5  11      681.11      772.23     21.38 o 
  -3  -5  11      967.59     1010.64     23.73 o 
  -2  -5  11      303.05      323.02     14.87 o 
  -1  -5  11      629.93      628.04     15.84 o 
   0  -5  11       12.22       10.52      6.17 o 
   1  -5  11      438.56      496.88     18.38 o 
   2  -5  11      938.56      996.35     33.47 o 
   3  -5  11      543.24      548.08     38.09 o 
   4  -5  11      145.19      155.68     14.54 o 
   5  -5  11        6.86        4.86     15.44 o 
   6  -5  11      177.96      211.83     23.40 o 
  -9  -4  11        4.40       30.44     15.78 o 
  -8  -4  11      724.78      719.97     32.92 o 
  -7  -4  11      670.95      666.99     30.41 o 
  -6  -4  11      224.01      202.37     18.89 o 
  -5  -4  11      231.58      205.04     13.59 o 
  -4  -4  11      322.56      257.37     14.69 o 
  -3  -4  11      909.35      846.69     36.92 o 
  -1  -4  11       75.65       64.22     15.78 o 
   0  -4  11      114.37       87.10     10.74 o 
   1  -4  11      262.42      234.61     14.52 o 
   2  -4  11      248.56      261.03     15.39 o 
   3  -4  11      575.81      536.66     19.57 o 
   4  -4  11      262.54      275.76     16.86 o 
   5  -4  11       26.63        9.34     10.40 o 
  -9  -3  11       45.17       50.06     15.71 o 
  -8  -3  11      564.56      552.07     29.08 o 
  -7  -3  11      206.73      183.14     19.24 o 
  -6  -3  11      145.45      132.44     16.60 o 
  -5  -3  11        5.35       -2.79      7.85 o 
  -4  -3  11      830.77      883.60     22.26 o 
  -3  -3  11     1054.63      956.55     22.66 o 
  -2  -3  11      394.67      332.53     14.85 o 
  -1  -3  11      126.85      113.52     17.78 o 
   0  -3  11      123.10      140.44     18.98 o 
   1  -3  11      630.51      643.42     54.49 o 
   2  -3  11      467.39      452.56     17.82 o 
   3  -3  11      783.72      701.19     22.07 o 
   4  -3  11        5.01        0.82     10.09 o 
   5  -3  11      156.29      187.18     36.71 o 
 -10  -2  11       18.35       11.05     16.41 o 
  -9  -2  11      108.25       86.98     17.14 o 
  -8  -2  11      614.90      537.95     28.25 o 
  -7  -2  11      279.94      286.08     21.59 o 
  -6  -2  11        3.56       -0.56      7.92 o 
  -5  -2  11       42.22       58.43     12.63 o 
  -4  -2  11      216.65      267.89     17.08 o 
  -3  -2  11      839.38      828.13     20.76 o 
  -2  -2  11      672.35      656.26     31.52 o 
  -1  -2  11      100.78      116.12     18.76 o 
   0  -2  11      231.95      280.85     23.84 o 
   1  -2  11      304.22      375.29     47.52 o 
   2  -2  11     1439.93     1416.22     30.03 o 
   3  -2  11      454.35      438.58     27.08 o 
   4  -2  11      113.78      149.83     31.41 o 
   5  -2  11       34.05       21.32     16.75 o 
 -10  -1  11       47.25        5.36     14.06 o 
  -9  -1  11      210.13      235.04     22.79 o 
  -8  -1  11      898.24      980.66     36.63 o 
  -7  -1  11      146.34      183.12     13.25 o 
  -6  -1  11       21.42       21.88      8.78 o 
  -5  -1  11      296.38      361.39     15.78 o 
  -4  -1  11      705.46      768.55     20.76 o 
  -3  -1  11      165.88      211.17     20.95 o 
  -2  -1  11       50.11       52.06     15.59 o 
  -1  -1  11      179.20      203.80     21.59 o 
   0  -1  11        2.48       17.87     14.92 o 
   1  -1  11     1022.12      939.26     37.40 o 
   2  -1  11      682.65      623.78     31.81 o 
   3  -1  11      113.54       60.76     18.63 o 
   4  -1  11        3.76      -20.81     13.87 o 
 -10   0  11        7.02       13.49     14.51 o 
  -9   0  11      474.02      568.71     29.84 o 
  -8   0  11      510.40      588.07     28.63 o 
  -7   0  11      331.19      367.27     17.22 o 
  -6   0  11       16.46        4.62      8.96 o 
  -5   0  11      220.97      247.44     14.68 o 
  -4   0  11     1225.67     1248.13     26.84 o 
  -3   0  11     1862.76     2136.47     35.49 o 
  -2   0  11       82.76       69.14     16.41 o 
  -1   0  11      365.49      363.79     25.74 o 
   0   0  11      345.83      400.21     27.49 o 
   1   0  11       13.19      -19.48     12.98 o 
   2   0  11      142.95      161.55     22.48 o 
   3   0  11      372.31      303.04     27.11 o 
   4   0  11       75.90       59.30     20.63 o 
  -9   1  11      220.71      251.80     24.79 o 
  -8   1  11      230.04      251.77     23.49 o 
  -7   1  11      141.65      154.37     13.53 o 
  -6   1  11       25.92       12.86     12.94 o 
  -5   1  11      367.90      374.58     28.09 o 
  -4   1  11      762.64      774.73     21.87 o 
  -3   1  11      259.29      290.18     23.75 o 
  -2   1  11        7.11       18.51     14.03 o 
  -1   1  11      535.11      552.96     31.01 o 
   0   1  11      428.16      396.52     28.44 o 
   1   1  11     1727.35     1650.41     51.08 o 
   2   1  11      576.83      576.96     33.30 o 
   3   1  11       19.15       12.98     17.52 o 
  -9   2  11      590.72      559.82     32.13 o 
  -8   2  11      438.03      482.60     38.32 o 
  -7   2  11       24.18       31.68     10.16 o 
  -6   2  11      211.75      210.14     16.32 o 
  -5   2  11      284.31      292.61     15.76 o 
  -4   2  11      679.73      691.73     21.21 o 
  -3   2  11      385.86      374.08     25.84 o 
  -2   2  11       63.13       82.41     17.68 o 
  -1   2  11       71.52       71.24     17.97 o 
   0   2  11      202.54      187.20     22.60 o 
   1   2  11      213.97      239.58     25.36 o 
   2   2  11      457.17      383.83     29.68 o 
  -8   3  11      166.35      159.16     14.45 o 
  -7   3  11      109.57      115.28     18.89 o 
  -6   3  11       74.17       51.13     10.93 o 
  -5   3  11      320.56      318.22     18.05 o 
  -4   3  11      762.97      691.34     34.41 o 
  -3   3  11      722.76      659.62     32.73 o 
  -2   3  11       47.88       84.69     19.30 o 
  -1   3  11       13.47        7.84     15.14 o 
   0   3  11      676.18      658.13     34.92 o 
   1   3  11     1029.66      939.58     41.30 o 
  -8   4  11      370.09      413.99     51.70 o 
  -7   4  11       75.08       87.52     12.11 o 
  -6   4  11       39.56       48.80     10.70 o 
  -5   4  11      412.65      450.33     19.29 o 
  -4   4  11     1228.59     1182.94     43.68 o 
  -3   4  11      196.63      200.69     23.08 o 
  -2   4  11       89.28       96.73     19.52 o 
  -1   4  11       46.67       47.01     17.81 o 
   0   4  11      266.90      308.27     28.82 o 
  -6   5  11       58.46       69.43     11.68 o 
  -5   5  11      406.08      410.02     28.60 o 
  -4   5  11      423.86      434.62     28.67 o 
  -3   5  11      197.38      241.20     25.01 o 
  -3 -12  12      309.68      291.13     27.43 o 
  -2 -12  12       79.85       92.41     20.48 o 
  -1 -12  12       19.31       12.22     16.25 o 
   0 -12  12      138.77      211.01     23.81 o 
   1 -12  12      128.53      163.89     15.72 o 
   2 -12  12      211.56      200.53     26.76 o 
   3 -12  12      200.07      272.56     28.63 o 
  -4 -11  12       97.65       94.28     20.32 o 
  -3 -11  12      259.97      243.74     25.43 o 
  -2 -11  12       16.25       25.24     16.70 o 
  -1 -11  12        2.78       -0.22     14.51 o 
   0 -11  12      104.92      106.77     13.98 o 
   1 -11  12      348.01      328.37     28.76 o 
   2 -11  12      323.59      332.43     28.95 o 
   3 -11  12       36.44        9.49     18.95 o 
   4 -11  12        3.16      -19.30     17.97 o 
  -5 -10  12      186.21      214.98     24.51 o 
  -4 -10  12      280.63      247.83     24.19 o 
  -3 -10  12      140.70       87.11     18.79 o 
  -2 -10  12        7.84       -8.70     14.92 o 
  -1 -10  12       69.42      112.69     19.08 o 
   0 -10  12      150.49      195.83     15.71 o 
   1 -10  12      341.69      352.97     27.90 o 
   2 -10  12      173.65      182.66     24.73 o 
   3 -10  12       10.02      -15.55     17.14 o 
   4 -10  12        1.90       -8.89     17.40 o 
  -6  -9  12      108.69      172.66     22.79 o 
  -5  -9  12      149.65      101.84     19.30 o 
  -4  -9  12      157.15      192.60     21.75 o 
  -3  -9  12      426.34      459.03     28.32 o 
  -2  -9  12       12.15       20.57     14.22 o 
  -1  -9  12      251.12      272.91     16.35 o 
   0  -9  12      211.45      291.70     24.98 o 
   1  -9  12      227.58      278.88     25.62 o 
   2  -9  12      312.45      309.13     26.03 o 
   3  -9  12       72.73       53.20     18.19 o 
   4  -9  12        0.37      -20.57     15.08 o 
   5  -9  12      966.21      991.55     41.68 o 
  -7  -8  12       33.25        9.40     17.05 o 
  -6  -8  12       83.23       78.38     18.38 o 
  -5  -8  12      246.92      209.64     22.51 o 
  -4  -8  12      689.74      663.08     31.27 o 
  -3  -8  12      331.64      277.99     23.24 o 
  -2  -8  12       41.52       20.45     20.40 o 
  -1  -8  12      172.14      223.07     14.35 o 
   0  -8  12      468.81      491.07     28.78 o 
   1  -8  12      493.03      462.36     28.00 o 
   2  -8  12      256.40      263.96     24.28 o 
   3  -8  12       49.80       82.60     18.63 o 
   4  -8  12       49.38       43.27     17.75 o 
   5  -8  12      165.17      174.37     23.59 o 
  -8  -7  12      133.15      117.58     20.19 o 
  -7  -7  12        6.91        6.06     14.25 o 
  -6  -7  12       40.43       10.57     14.41 o 
  -5  -7  12      154.24      187.74     20.86 o 
  -4  -7  12      589.95      651.18     30.41 o 
  -3  -7  12     1076.03     1030.00     24.86 o 
  -2  -7  12      115.64       93.54     11.07 o 
  -1  -7  12     1064.48     1168.46     36.79 o 
   0  -7  12      851.08      854.32     22.77 o 
   1  -7  12     1326.27     1333.94     38.76 o 
   2  -7  12       50.48       47.21     28.22 o 
   3  -7  12       91.21      132.76     19.90 o 
   4  -7  12      101.17      124.85     20.79 o 
   5  -7  12      550.83      603.25     32.79 o 
  -8  -6  12       77.54       59.90     17.78 o 
  -7  -6  12       24.30        0.41     14.03 o 
  -6  -6  12       22.41       10.09     13.68 o 
  -5  -6  12      194.90      242.50     21.21 o 
  -4  -6  12     1994.04     1922.99     35.08 o 
  -3  -6  12      223.38      222.32     23.09 o 
  -2  -6  12       96.00      144.46     37.65 o 
  -1  -6  12       44.11       70.06     15.71 o 
   0  -6  12      605.44      556.58     36.22 o 
   1  -6  12     1250.37     1305.71     28.51 o 
   2  -6  12      167.17      160.97     15.43 o 
   3  -6  12       29.38       40.62     11.67 o 
   4  -6  12      332.80      361.79     25.68 o 
   5  -6  12      466.31      445.44     29.21 o 
  -8  -5  12      225.84      178.72     21.27 o 
  -7  -5  12      123.78      126.44     18.48 o 
  -6  -5  12      293.45      304.02     22.76 o 
  -5  -5  12      359.93      389.70     24.44 o 
  -4  -5  12      416.15      487.74     18.35 o 
  -3  -5  12        9.34        7.31      8.43 o 
  -2  -5  12      234.96      202.50     20.41 o 
  -1  -5  12      288.34      324.40     24.79 o 
   0  -5  12      571.33      657.18     31.11 o 
   1  -5  12      772.90      777.89     22.32 o 
   2  -5  12      272.93      241.80     15.25 o 
   3  -5  12        7.23       -1.30     17.82 o 
   4  -5  12      349.31      395.30     37.27 o 
   5  -5  12      274.49      266.47     25.08 o 
  -9  -4  12      152.32      174.50     21.90 o 
  -8  -4  12      157.31      143.84     19.40 o 
  -7  -4  12       63.05       49.84     15.21 o 
  -6  -4  12      146.89      126.47     17.17 o 
  -5  -4  12     1496.45     1509.10     31.01 o 
  -4  -4  12     1686.58     1876.34     39.22 o 
  -3  -4  12        2.46       18.88      8.75 o 
  -2  -4  12      255.92      218.98     21.30 o 
  -1  -4  12      581.36      658.23     31.36 o 
   0  -4  12      284.73      404.40     25.55 o 
   1  -4  12      307.00      324.60     16.25 o 
   2  -4  12       38.48       36.34     10.99 o 
   3  -4  12       22.75       33.85     10.69 o 
   4  -4  12       93.36      104.11     17.49 o 
  -9  -3  12      179.41      215.10     22.63 o 
  -8  -3  12      343.84      396.14     25.84 o 
  -7  -3  12        5.87       24.95     13.59 o 
  -6  -3  12      394.49      387.96     17.49 o 
  -5  -3  12      931.65      960.57     24.56 o 
  -4  -3  12      809.29      833.59     22.07 o 
  -3  -3  12      504.01      545.92     17.76 o 
  -2  -3  12      243.65      224.09     22.13 o 
  -1  -3  12      933.41      968.21     37.11 o 
   0  -3  12      991.70     1115.29     40.03 o 
   1  -3  12      111.80      116.92     19.75 o 
   2  -3  12       28.87       36.36     10.55 o 
   3  -3  12       51.55       70.40     21.16 o 
   4  -3  12      312.48      307.23     17.72 o 
  -9  -2  12      107.96      114.73     18.70 o 
  -8  -2  12      377.94      371.19     24.89 o 
  -7  -2  12        0.86      -16.86     11.24 o 
  -6  -2  12      218.50      249.21     15.05 o 
  -5  -2  12     1323.87     1312.74     28.57 o 
  -4  -2  12      913.91      927.67     23.35 o 
  -3  -2  12      164.73      239.55     22.35 o 
  -2  -2  12      365.83      353.60     26.60 o 
  -1  -2  12      530.15      516.30     29.30 o 
   0  -2  12      675.43      635.05     32.03 o 
   1  -2  12      393.78      464.30     29.36 o 
   2  -2  12        7.61      -10.35     15.62 o 
   3  -2  12       76.54       85.80     12.88 o 
   4  -2  12       91.38      120.66     44.25 o 
  -9  -1  12      176.37      143.33     19.97 o 
  -8  -1  12       27.95       13.46     12.95 o 
  -7  -1  12        7.95       14.81     13.59 o 
  -6  -1  12      331.18      302.02     15.96 o 
  -5  -1  12      618.60      551.68     18.89 o 
  -4  -1  12      310.65      300.86     19.95 o 
  -3  -1  12      152.11      149.33     19.40 o 
  -2  -1  12      377.86      370.65     26.13 o 
  -1  -1  12       47.01       42.86     16.60 o 
   0  -1  12      680.44      548.64     31.30 o 
   1  -1  12      460.92      476.23     30.35 o 
   2  -1  12       53.46       41.93     17.30 o 
   3  -1  12       55.10       53.20     11.82 o 
  -9   0  12       84.83       85.68     17.14 o 
  -8   0  12      163.57      140.79     18.19 o 
  -7   0  12       69.92       86.16     11.46 o 
  -6   0  12      861.71      867.93     24.29 o 
  -5   0  12      592.14      584.30     20.05 o 
  -4   0  12       18.22        3.59     13.21 o 
  -3   0  12       18.75        6.54     14.41 o 
  -2   0  12       46.39       55.27     16.54 o 
  -1   0  12      298.25      291.61     25.78 o 
   0   0  12      783.82      740.29     35.78 o 
   1   0  12      121.21      153.01     22.44 o 
   2   0  12       16.43       10.54     17.24 o 
  -8   1  12        0.12      -12.94      9.40 o 
  -7   1  12      111.48       95.94     13.00 o 
  -6   1  12      545.82      572.37     30.73 o 
  -5   1  12      247.87      267.26     15.87 o 
  -4   1  12      203.77      185.01     21.71 o 
  -3   1  12       17.26       -0.22     13.56 o 
  -2   1  12      373.18      370.78     26.63 o 
  -1   1  12      222.82      251.01     24.82 o 
   0   1  12      169.81      156.06     21.90 o 
   1   1  12      489.26      426.08     30.32 o 
   2   1  12       55.15       32.41     18.32 o 
  -8   2  12       13.58       -0.01      9.78 o 
  -7   2  12      235.45      236.89     16.57 o 
  -6   2  12     1071.34     1045.36     27.21 o 
  -5   2  12      346.79      356.33     26.54 o 
  -4   2  12       54.94       58.38     16.38 o 
  -3   2  12       30.27       65.81     17.02 o 
  -2   2  12      349.82      416.78     28.32 o 
  -1   2  12      186.82      213.10     24.28 o 
   0   2  12      591.19      555.76     33.68 o 
  -7   3  12      221.34      290.13     17.83 o 
  -6   3  12      356.17      373.72     18.57 o 
  -5   3  12      760.81      770.35     36.28 o 
  -4   3  12      513.08      499.25     31.27 o 
  -3   3  12       89.70       99.46     19.46 o 
  -2   3  12      409.86      497.00     31.05 o 
  -1   3  12     1201.39     1218.78     46.79 o 
  -5   4  12      840.61      964.09     41.46 o 
  -4   4  12      142.04      143.45     21.75 o 
  -3   4  12       12.13        6.76     14.60 o 
  -1 -12  13      296.45      271.99     26.28 o 
   0 -12  13      328.70      284.18     25.62 o 
   1 -12  13       21.69       -9.40     20.48 o 
  -4 -11  13       16.30       32.82     17.90 o 
  -3 -11  13       20.33       -1.27     16.35 o 
  -2 -11  13       54.11       44.44     17.49 o 
  -1 -11  13       63.89      107.61     18.92 o 
   0 -11  13      254.85      324.62     28.16 o 
   1 -11  13      329.21      313.83     28.86 o 
   2 -11  13        0.82       -3.40     19.49 o 
  -5 -10  13      102.62      113.74     21.81 o 
  -4 -10  13        0.30        2.03     15.46 o 
  -3 -10  13        5.97        4.41     15.05 o 
  -2 -10  13      103.52       61.68     17.62 o 
  -1 -10  13      152.89      224.68     17.33 o 
   0 -10  13      196.69      202.91     24.44 o 
   1 -10  13       84.00       54.85     20.13 o 
   2 -10  13        0.05      -24.41     17.14 o 
   3 -10  13      168.70      165.58     24.38 o 
  -6  -9  13      165.53      143.20     22.48 o 
  -5  -9  13      143.01      151.07     21.33 o 
  -4  -9  13       65.66       43.52     17.14 o 
  -3  -9  13       14.91       18.60     15.40 o 
  -2  -9  13      267.61      385.35     26.16 o 
  -1  -9  13      335.53      339.26     22.44 o 
   0  -9  13      243.63      220.50     24.22 o 
   1  -9  13       30.92       37.78     18.25 o 
   2  -9  13       86.50       82.98     19.81 o 
   3  -9  13      126.22      152.44     22.89 o 
   4  -9  13      185.21      211.10     25.71 o 
  -6  -8  13      439.32      474.77     30.41 o 
  -5  -8  13      229.15      230.09     23.49 o 
  -4  -8  13       65.22       84.60     17.55 o 
  -3  -8  13      126.14      138.31     18.41 o 
  -2  -8  13      340.90      338.88     26.13 o 
  -1  -8  13      775.34      757.40     31.30 o 
   0  -8  13       49.07       66.71     16.21 o 
   1  -8  13       38.26       35.33     16.19 o 
   2  -8  13       49.33       17.02     16.92 o 
   3  -8  13      369.00      327.83     26.35 o 
   4  -8  13      367.78      376.65     28.13 o 
  -7  -7  13       37.92       34.57     15.97 o 
  -6  -7  13      287.39      291.04     24.22 o 
  -5  -7  13      256.00      216.91     21.81 o 
  -4  -7  13      325.22      287.29     23.46 o 
  -3  -7  13       62.10       48.98     10.97 o 
  -2  -7  13      580.78      533.71     19.10 o 
  -1  -7  13     1055.34      990.82     35.24 o 
   0  -7  13      785.18      856.31     33.94 o 
   1  -7  13        7.63        5.19     11.92 o 
   2  -7  13      599.71      627.87     22.10 o 
   3  -7  13      505.55      556.68     30.73 o 
   4  -7  13       81.68       97.39     20.82 o 
  -8  -6  13       11.58       -6.48     14.89 o 
  -7  -6  13       37.35       28.60     15.40 o 
  -6  -6  13      135.53      100.98     18.57 o 
  -5  -6  13      371.87      394.87     25.65 o 
  -4  -6  13      336.07      358.74     17.09 o 
  -3  -6  13       23.43       23.52      9.43 o 
  -2  -6  13      757.55      777.81     32.16 o 
  -1  -6  13     1618.41     1648.57     47.17 o 
   0  -6  13      266.96      271.70     24.00 o 
   1  -6  13        5.66       14.67     16.09 o 
   2  -6  13      150.87      169.74     28.16 o 
   3  -6  13      367.79      345.92     18.46 o 
   4  -6  13      431.92      432.78     28.28 o 
  -8  -5  13       31.38       14.63     14.41 o 
  -7  -5  13      292.20      280.94     23.97 o 
  -6  -5  13      695.98      622.45     30.41 o 
  -5  -5  13       65.89       61.13     11.28 o 
  -4  -5  13       48.13       62.14     11.29 o 
  -3  -5  13       32.71       40.52      9.66 o 
  -2  -5  13      107.67      165.33     19.94 o 
  -1  -5  13      467.34      479.54     28.63 o 
   0  -5  13      876.29      804.76     34.70 o 
   1  -5  13       98.82      118.60     19.87 o 
   2  -5  13      192.16      223.48     15.82 o 
   3  -5  13      619.89      639.77     22.61 o 
   4  -5  13      593.59      575.04     47.32 o 
  -8  -4  13       17.70       15.43     14.35 o 
  -7  -4  13      415.37      523.15     28.92 o 
  -6  -4  13      547.08      550.07     20.79 o 
  -5  -4  13      129.39      131.03     14.46 o 
  -4  -4  13       95.26       65.15     15.95 o 
  -3  -4  13       81.36       92.16     18.06 o 
  -2  -4  13     1774.81     1790.78     50.92 o 
  -1  -4  13      684.67      686.29     32.89 o 
   0  -4  13       49.05       43.49     16.51 o 
   1  -4  13       19.29       19.97     16.57 o 
   2  -4  13       62.57       82.41     19.59 o 
   3  -4  13      258.28      270.64     17.52 o 
  -8  -3  13        8.09       30.09     14.54 o 
  -7  -3  13      590.02      657.78     31.01 o 
  -6  -3  13      780.29      710.30     22.63 o 
  -5  -3  13      319.37      308.93     16.44 o 
  -4  -3  13        6.76        2.51      8.06 o 
  -3  -3  13      406.56      393.73     27.33 o 
  -2  -3  13      730.42      692.19     34.09 o 
  -1  -3  13      686.39      611.75     32.60 o 
   0  -3  13      197.76      209.90     23.84 o 
   1  -3  13        8.17      -10.70     14.95 o 
   2  -3  13      568.76      569.41     32.73 o 
   3  -3  13      403.48      410.81     29.65 o 
  -8  -2  13       23.50       30.19     14.48 o 
  -7  -2  13      145.89      110.95     12.72 o 
  -6  -2  13     1087.48     1105.35     27.64 o 
  -5  -2  13      650.37      645.70     41.52 o 
  -4  -2  13       29.46       -3.49     13.62 o 
  -3  -2  13      416.92      466.68     29.71 o 
  -2  -2  13     2117.12     2256.58     60.63 o 
  -1  -2  13      344.87      361.79     26.98 o 
   0  -2  13       49.07       48.79     17.94 o 
   1  -2  13       32.02       61.11     19.71 o 
   2  -2  13      284.08      346.62     28.82 o 
  -8  -1  13        1.87       -5.17     12.32 o 
  -7  -1  13      340.49      374.97     17.99 o 
  -6  -1  13      506.25      637.47     21.49 o 
  -5  -1  13      171.58      171.02     13.24 o 
  -4  -1  13       81.84       57.05     16.13 o 
  -3  -1  13      146.40      169.45     21.62 o 
  -2  -1  13      879.98      925.61     39.05 o 
  -1  -1  13      603.97      643.47     33.84 o 
   0  -1  13      251.59      299.04     27.08 o 
   1  -1  13       23.60       28.06     17.43 o 
   2  -1  13      237.02      257.58     27.36 o 
  -8   0  13      242.49      196.83     15.22 o 
  -7   0  13      192.33      221.35     21.08 o 
  -6   0  13      163.07      157.06     15.40 o 
  -5   0  13      201.95      201.64     22.70 o 
  -4   0  13        1.94        9.40     13.90 o 
  -3   0  13      112.06      140.57     21.05 o 
  -2   0  13      481.81      462.68     29.21 o 
  -1   0  13      562.59      604.26     33.33 o 
   0   0  13      148.61      133.74     22.57 o 
   1   0  13       18.05       55.55     20.06 o 
  -7   1  13      182.35      195.36     16.14 o 
  -6   1  13      218.91      165.89     14.59 o 
  -5   1  13       67.07       74.22     17.27 o 
  -4   1  13        0.40       -6.57     14.00 o 
  -3   1  13      117.60      132.34     20.86 o 
  -2   1  13     1021.89      936.57     39.93 o 
  -1   1  13      266.10      318.78     27.71 o 
   0   1  13        1.41      -19.62     13.08 o 
  -6   2  13      251.33      305.73     26.86 o 
  -5   2  13       33.00       27.87     16.00 o 
  -4   2  13      280.64      303.80     26.67 o 
  -3   2  13      693.17      650.64     33.65 o 
  -2   2  13       53.01       59.62     18.54 o 
  -2 -11  14      173.21      179.68     23.52 o 
   0 -11  14       41.52       30.98     20.82 o 
  -4 -10  14       36.33       18.57     17.71 o 
  -3 -10  14       47.28       72.44     18.35 o 
  -2 -10  14       82.99       66.06     18.19 o 
   1 -10  14       32.73       32.06     19.43 o 
   2 -10  14      178.98      217.61     26.09 o 
  -5  -9  14        0.02       -4.03     15.87 o 
  -4  -9  14        3.27        1.81     14.25 o 
  -3  -9  14      130.30      118.06     19.62 o 
  -2  -9  14      495.25      441.66     25.71 o 
   1  -9  14       72.45       86.03     20.73 o 
   2  -9  14      344.09      374.11     28.79 o 
  -6  -8  14       64.06       52.95     18.16 o 
  -5  -8  14        0.05      -12.25     14.19 o 
  -4  -8  14      138.69      157.30     20.44 o 
  -3  -8  14      381.62      344.54     17.46 o 
  -2  -8  14      155.32      213.04     21.36 o 
  -1  -8  14       10.39       42.13     15.78 o 
   0  -8  14       34.80       33.90     14.73 o 
   2  -8  14      234.38      278.40     26.09 o 
  -6  -7  14       41.79       15.24     15.68 o 
  -5  -7  14        0.34        0.83     14.09 o 
  -4  -7  14      156.50      116.39     14.97 o 
  -3  -7  14      241.88      252.89     16.01 o 
  -2  -7  14      248.54      293.35     24.03 o 
  -1  -7  14      222.79      174.37     20.32 o 
   0  -7  14       45.72       68.70     17.30 o 
   1  -7  14      137.65      196.79     22.38 o 
   2  -7  14      389.71      422.49     28.03 o 
   3  -7  14      327.84      336.43     27.46 o 
  -7  -6  14       34.37       64.98     17.90 o 
  -6  -6  14       58.11       62.44     16.89 o 
  -5  -6  14        3.46       -7.59     13.14 o 
  -4  -6  14       28.50       65.30     13.32 o 
  -3  -6  14      182.20      246.56     23.59 o 
  -2  -6  14      647.11      585.06     30.28 o 
  -1  -6  14      269.31      261.39     24.03 o 
   0  -6  14       36.34       37.90     16.63 o 
   1  -6  14      406.76      419.41     29.33 o 
   2  -6  14      535.56      513.92     30.22 o 
  -7  -5  14       42.89       80.44     17.02 o 
  -6  -5  14       15.66       32.73     14.73 o 
  -5  -5  14       24.65       23.50     11.29 o 
  -4  -5  14       88.97       86.53     11.84 o 
  -3  -5  14      235.39      270.53     24.09 o 
  -2  -5  14      525.75      573.98     31.01 o 
  -1  -5  14       31.28       45.08     17.33 o 
   0  -5  14       13.24       20.03     17.75 o 
   1  -5  14       82.88       65.30     18.73 o 
   2  -5  14      657.01      595.66     33.30 o 
  -7  -4  14      123.85       75.46     17.55 o 
  -6  -4  14       52.07       52.48     12.13 o 
  -5  -4  14       52.16       50.04     13.30 o 
  -4  -4  14      122.80      132.50     20.22 o 
  -3  -4  14      480.52      463.82     29.46 o 
  -2  -4  14      701.95      722.35     34.95 o 
  -1  -4  14       18.50       46.82     17.59 o 
   0  -4  14      117.17      152.76     22.16 o 
   1  -4  14      479.16      501.38     31.30 o 
   2  -4  14      515.86      545.60     33.14 o 
  -7  -3  14      101.56      117.46     14.63 o 
  -6  -3  14       20.72       22.64      9.71 o 
  -5  -3  14       57.60       50.71     17.97 o 
  -4  -3  14      467.84      425.38     29.01 o 
  -3  -3  14      316.90      304.56     26.28 o 
  -2  -3  14      391.97      484.08     31.33 o 
  -1  -3  14        0.24      -23.24     15.49 o 
   0  -3  14        1.07      -12.79     15.94 o 
   1  -3  14      462.49      442.49     30.60 o 
  -7  -2  14      275.90      364.81     18.39 o 
  -6  -2  14      103.66       81.82     14.22 o 
  -5  -2  14       73.77       60.06     16.60 o 
  -4  -2  14      487.66      425.00     29.40 o 
  -3  -2  14      571.98      567.91     33.01 o 
  -2  -2  14      488.26      467.35     31.65 o 
  -1  -2  14        0.47       -8.54     14.67 o 
   0  -2  14      226.70      252.88     26.48 o 
   1  -2  14      397.42      381.73     29.84 o 
  -7  -1  14      128.90      119.56     13.97 o 
  -6  -1  14      147.49      115.71     16.73 o 
  -5  -1  14       22.01       31.46     15.52 o 
  -4  -1  14      582.21      580.04     32.13 o 
  -3  -1  14      460.50      495.98     31.08 o 
  -2  -1  14      299.70      267.67     27.17 o 
  -1  -1  14        6.68       -0.54     15.75 o 
   0  -1  14      171.86      197.71     25.52 o 
  -6   0  14        9.04       11.75     13.71 o 
  -5   0  14      187.14      187.07     23.30 o 
  -4   0  14      184.55      170.63     22.48 o 
  -3   0  14      270.07      301.96     27.59 o 
  -2   0  14      291.07      269.77     25.17 o 
  -1   0  14        9.24       12.35     16.41 o 
  -4   1  14      273.58      258.62     27.01 o 
  -2  -9  15       15.31       25.71     15.08 o 
  -4  -8  15      128.14      129.04     19.68 o 
  -3  -8  15       57.65       37.65     15.90 o 
  -2  -8  15        0.08      -19.27     13.75 o 
  -1  -8  15       13.61        1.87     14.51 o 
   0  -8  15      286.71      286.27     24.79 o 
  -5  -7  15      386.02      399.35     27.65 o 
  -4  -7  15       66.38       82.73     18.67 o 
  -3  -7  15        6.93       10.92     15.11 o 
  -2  -7  15       32.27       45.97     17.17 o 
  -1  -7  15       56.49       39.78     17.62 o 
   0  -7  15      102.69      105.27     20.13 o 
   1  -7  15      194.41      221.51     24.89 o 
  -6  -6  15      109.65       65.78     18.03 o 
  -5  -6  15      157.77       91.99     14.79 o 
  -4  -6  15      122.05      123.93     20.63 o 
  -3  -6  15       29.09       29.30     16.25 o 
  -2  -6  15        2.50       -4.54     15.02 o 
  -1  -6  15       62.07       49.93     18.06 o 
   0  -6  15      151.84      156.41     22.70 o 
   1  -6  15      298.07      355.70     29.05 o 
  -6  -5  15      171.31      177.20     31.21 o 
  -5  -5  15      179.15      173.76     15.02 o 
  -4  -5  15      139.74      170.53     22.67 o 
  -3  -5  15       14.59       16.16     15.59 o 
  -2  -5  15        5.02      -14.25     15.08 o 
  -1  -5  15      234.64      284.56     26.92 o 
   0  -5  15      251.39      292.24     27.90 o 
  -6  -4  15       49.42       47.81     11.55 o 
  -5  -4  15      186.00      211.20     24.48 o 
  -4  -4  15      602.84      586.20     32.82 o 
  -3  -4  15       17.10      -11.81     15.49 o 
  -2  -4  15       22.11       28.51     17.78 o 
  -1  -4  15      384.99      379.76     29.30 o 
   0  -4  15      213.34      203.64     25.65 o 
  -6  -3  15      182.38      160.25     14.51 o 
  -5  -3  15      377.42      411.73     29.68 o 
  -4  -3  15      132.90      110.31     21.52 o 
  -3  -3  15        0.22      -10.35     15.02 o 
  -2  -3  15        1.25      -11.71     15.62 o 
  -1  -3  15      127.51      138.31     23.62 o 
  -5  -2  15      270.71      333.83     26.63 o 
  -4  -2  15      176.08      186.63     24.67 o 
  -3  -2  15        7.84       12.60     16.89 o 
  -2  -2  15        1.00       -3.02     16.60 o 
                                                 
